# Supplementary material for: Do We Need to Breed for Regional Adaptation in Soybean?—Evaluation of Genotype-by-Location Interaction and Trait Stability of Soybean in Germany
Source: Plants (Basel). 2023 Feb 8;12(4):756. doi: 10.3390/plants12040756 (PMC9959684; doi:10.3390/plants12040756)
Supplement: Supplementary file 1 [file plants-12-00756-s001.zip]

Archive with 3 entries (3 files):
- Data_Doettinger_et_al.xlsx
- Data_Information_Doettinger_et_al.txt
- Supplementary Material Revised.pdf
