# Supplementary material for: Do We Need to Breed for Regional Adaptation in Soybean?—Evaluation of Genotype-by-Location Interaction and Trait Stability of Soybean in Germany
Source: Plants (Basel). 2023 Feb 8;12(4):756. doi: 10.3390/plants12040756 (PMC9959684; doi:10.3390/plants12040756)
Supplement: Supplementary file 1 [file plants-12-00756-s001.zip › Data_Doettinger_et_al.xlsx]

## Sheet: Sheet1
Location	Block	Genotype_ID	Rep	Seed_Yield	Kernel_Dry_Matter	Oil_Content	Protein_Content	Plant_Height	Genotype_Name	Pedigree	Maturity_Date	Sowing_Date	Maturity_Duration	Seed_Yield_scaled	Protein_Content_scaled
EWE	1	13	1	46.8	81.6	15	50.7	110	SJE17-2708-n-n-n-4750-011	(LenkaxEWE_20)I5		2021-04-21	152	0.744186	0.932203
EWE	1	19	1	33.6	81.9	15.4	48.9	110	SJE16-2002-n-n-n-0002-002	(LenkaxTaifun3)I5		2021-04-21	155	0.360465	0.779661
EWE	1	12	1	41.5	82.8	15.7	48.5	110	SJE17-2708-n-n-n-4749-010	(LenkaxEWE_20)I5		2021-04-21	152	0.590116	0.745763
EWE	1	48	1	41.1	83.5	16.8	45.8	100	Achillea	Achillea		2021-04-21	152	0.578488	0.516949
EWE	1	24	1	38.6	83	14.9	49.4	100	SJE17-2723-n-n-n-6486-006	(AmadeaxEWE_20)I5		2021-04-21	145	0.505814	0.822034
EWE	2	36	1	36.1	83.6	15.6	48.4	120	SJE17-2713-n-n-n-5340-001	(ESCommanderxEWE_20)I5		2021-04-21	147	0.43314	0.737288
EWE	2	35	1	45.8	82.8	16.4	46.7	110	SJE16-2069-n-n-n-2476-004	(ESMentorxLenka)I5		2021-04-21	157	0.715116	0.59322
EWE	2	2	1	32.8	83.5	17.8	43.5	120	Merlin	Merlin		2021-04-21	139	0.337209	0.322034
EWE	2	3	1	36.2	81.6	15.6	48.5	110	Lenka	Lenka		2021-04-21	152	0.436047	0.745763
EWE	2	47	1	28.7	81.9	18.4	41.9	100	Adessa	Adessa		2021-04-21	139	0.218023	0.186441
EWE	3	11	1	36.5	82.5	15.7	48.8	140	SJE17-2708-n-n-n-4745-006	(LenkaxEWE_20)I5		2021-04-21	157	0.444767	0.771186
EWE	3	17	1	25.3	81.6	14.8	49.7	130	SJE16-2020-n-n-n-1088-001	(Lenkax(SilviaxEWE_0016)I1)I5		2021-04-21	156	0.119186	0.847458
EWE	3	10	1	35.7	82.7	14.8	50.5	120	SJE17-2708-n-n-n-4743-004	(LenkaxEWE_20)I5		2021-04-21	147	0.421512	0.915254
EWE	3	39	1	24.5	82.3	15.8	47.5	120	SJE13-047-n-n-p-001-111-n-n	((PrimusxSultana)I6xProtibus)I7		2021-04-21	157	0.0959302	0.661017
EWE	3	45	1	38.8	83.1	17.4	43.3	100	Nessie PZO	Nessie PZO		2021-04-21	145	0.511628	0.305085
EWE	4	32	1	46.7	82.4	16.9	45.9	110	SJE17-2718-n-n-n-6098-039	(ESMentorxEWE_20)I5		2021-04-21	157	0.741279	0.525424
EWE	4	31	1	39.8	83.1	15.5	48.7	120	SJE17-2718-n-n-n-6096-037	(ESMentorxEWE_20)I5		2021-04-21	156	0.540698	0.762712
EWE	4	43	1	31.8	83.4	16.7	45.9	120	SJE17-2723-n-n-n-6483-003	(AmadeaxEWE_20)I5		2021-04-21	154	0.30814	0.525424
EWE	4	25	1	46.1	83	15.7	48.4	110	SJE17-2718-n-n-n-6060-001	(ESMentorxEWE_20)I5		2021-04-21	157	0.723837	0.737288
EWE	4	46	1	35.5				90	Magnolia PZO	Magnolia PZO		2021-04-21	139	0.415698
EWE	5	23	1	36	83.4	16.4	46.8	120	SJE16-2002-n-n-n-0017-017	(LenkaxTaifun3)I5		2021-04-21	157	0.430233	0.601695
EWE	5	30	1	41.2	83.6	15.6	48.6	130	SJE17-2718-n-n-n-6091-032	(ESMentorxEWE_20)I5		2021-04-21	152	0.581395	0.754237
EWE	5	4	1	29.7	82.9	15.1	49.2	120	Simocine SZS	Simocine SZS		2021-04-21	147	0.247093	0.805085
EWE	5	21	1	36.3	82.8	15.5	48.7	120	SJE16-2002-n-n-n-0004-004	(LenkaxTaifun3)I5		2021-04-21	152	0.438953	0.762712
EWE	5	50	1	30.1	82.5	17.5	43.5	100	Solena	Solena		2021-04-21	147	0.258721	0.322034
EWE	6	41	1	26	78.4	15.3	49.2	140	SJE13-047-n-n-p-001-210-n	((PrimusxSultana)I6xProtibus)I6		2021-04-21	159	0.139535	0.805085
EWE	6	20	1	44	82.8	15.5	48.8	130	SJE16-2002-n-n-n-0003-003	(LenkaxTaifun3)I5		2021-04-21	154	0.662791	0.771186
EWE	6	27	1	35	75.4	16.6	46.5	110	SJE17-2718-n-n-n-6069-010	(ESMentorxEWE_20)I5		2021-04-21	158	0.401163	0.576271
EWE	6	16	1	37	82.6	14.8	50.7	120	SJE17-2708-n-n-n-4871-012	(LenkaxEWE_20)I5		2021-04-21	156	0.459302	0.932203
EWE	6	5	1	39.9	82.5	15.6	48.2	110	SJE17-2708-n-n-n-4867-008	(LenkaxEWE_20)I5		2021-04-21	152	0.543605	0.720339
EWE	7	29	1	40.8	82.1	15.8	48.2	120	SJE17-2718-n-n-n-6084-025	(ESMentorxEWE_20)I5		2021-04-21	158	0.569767	0.720339
EWE	7	34	1	32.5	81.7	16.4	46.7	100	SJE16-2069-n-n-n-2475-003	(ESMentorxLenka)I5		2021-04-21	157	0.328488	0.59322
EWE	7	18	1	34.3	82.2	15	49.7	110	SJE16-2004-n-n-n-0121-001	(LenkaxSigalia)I5		2021-04-21	158	0.380814	0.847458
EWE	7	28	1	36.9	82.1	15.4	48.8	100	SJE17-2718-n-n-n-6083-024	(ESMentorxEWE_20)I5		2021-04-21	154	0.456395	0.771186
EWE	7	1	1	36.5	81.8	16.5	46.2	110	Tofina	Tofina (=Taifun3)		2021-04-21	139	0.444767	0.550847
EWE	8	26	1	38	82.8	15.8	48.1	100	SJE17-2718-n-n-n-6061-002	(ESMentorxEWE_20)I5		2021-04-21	157	0.488372	0.711864
EWE	8	6	1	32.6	83.4	16	47.5	100	SJE15-418-02-03-n-102-n	(EWE_0013xEWE_0004)I5		2021-04-21	154	0.331395	0.661017
EWE	8	49	1	34.8	83.9	18.1	42.5	140	Wapiti	Wapiti		2021-04-21	156	0.395349	0.237288
EWE	8	8	1	49.2	81.7	16.5	46.3	110	SJE17-2718-n-n-n-6093-034	(ESMentorxEWE_20)I5		2021-04-21	155	0.813953	0.559322
EWE	8	44	1	35	79	17.6	43	110	Smaragd	Smaragd		2021-04-21	156	0.401163	0.279661
EWE	9	9	1	35.9	83.5	15.5	49.3	120	SJE17-2708-n-n-n-4740-001	(LenkaxEWE_20)I5		2021-04-21	156	0.427326	0.813559
EWE	9	22	1	35.5	82.8	15.8	47.9	120	SJE16-2002-n-n-n-0009-009	(LenkaxTaifun3)I5		2021-04-21	158	0.415698	0.694915
EWE	9	42	1	43.9	83.4	15.5	49.2	110	SJE17-2718-n-n-n-6100-041	(ESMentorxEWE_20)I5		2021-04-21	152	0.659884	0.805085
EWE	9	38	1	23.6	79.1	14.4	50.4	120	SJE13-047-n-n-p-001-110-n	((PrimusxSultana)I6xProtibus)I7		2021-04-21	157	0.0697674	0.90678
EWE	9	40	1	27.4	79.7	15.2	48.9	80	SJE13-047-n-n-p-001-121-n	((PrimusxSultana)I6xProtibus)I6		2021-04-21	157	0.180233	0.779661
EWE	10	14	1	36.6	83.4	16.3	47.3	120	SJE17-2708-n-n-n-4754-015	(LenkaxEWE_20)I5		2021-04-21	157	0.447674	0.644068
EWE	10	7	1	37.4	83.4	16.4	46.8	120	SJE17-2716-n-n-n-5820-001	(ESMentorx(ProtinaxAveline)I8)I5		2021-04-21	157	0.47093	0.601695
EWE	10	37	1	38.9	82.5	15.1	49.8	90	SJE17-2713-n-n-n-5464-005	(ESCommanderxEWE_20)I5		2021-04-21	154	0.514535	0.855932
EWE	10	15	1	41.6	82.9	15.3	49	120	SJE17-2708-n-n-n-4862-003	(LenkaxEWE_20)I5		2021-04-21	152	0.593023	0.788136
EWE	10	33	1	30	81.6	15.2	49.1	110	SJE17-2716-n-n-n-5821-002	(ESMentorx(ProtinaxAveline)I8)I5		2021-04-21	157	0.255814	0.79661
EWE	11	45	2	35.9	89.8	19.1	39.7	100	Nessie PZO	Nessie PZO		2021-04-21	139	0.427326	0
EWE	11	49	2	28.9	83.7	18.1	42.3	140	Wapiti	Wapiti		2021-04-21	147	0.223837	0.220339
EWE	11	25	2	42.8	83.1	16.5	46.5	100	SJE17-2718-n-n-n-6060-001	(ESMentorxEWE_20)I5		2021-04-21	158	0.627907	0.576271
EWE	11	5	2	35.1	83.4	16.1	47	110	SJE17-2708-n-n-n-4867-008	(LenkaxEWE_20)I5		2021-04-21	145	0.40407	0.618644
EWE	11	7	2	38.2	82.7	17.7	43.3	110	SJE17-2716-n-n-n-5820-001	(ESMentorx(ProtinaxAveline)I8)I5		2021-04-21	157	0.494186	0.305085
EWE	12	33	2	36.6	83.1	15.1	49.4	120	SJE17-2716-n-n-n-5821-002	(ESMentorx(ProtinaxAveline)I8)I5		2021-04-21	158	0.447674	0.822034
EWE	12	44	2	31.3	81.4	17.3	44.2	80	Smaragd	Smaragd		2021-04-21	158	0.293605	0.381356
EWE	12	29	2	50.1	82.9	15.7	48.3	120	SJE17-2718-n-n-n-6084-025	(ESMentorxEWE_20)I5		2021-04-21	157	0.840116	0.728814
EWE	12	16	2	37.8	82.9	15.8	48.2	120	SJE17-2708-n-n-n-4871-012	(LenkaxEWE_20)I5		2021-04-21	156	0.482558	0.720339
EWE	12	12	2	36.7	82.4	16.2	46.8	110	SJE17-2708-n-n-n-4749-010	(LenkaxEWE_20)I5		2021-04-21	142	0.450581	0.601695
EWE	13	50	2	27.3	83.8	17.9	42.7	100	Solena	Solena		2021-04-21	147	0.177326	0.254237
EWE	13	9	2	40	82.9	15.6	48.4	110	SJE17-2708-n-n-n-4740-001	(LenkaxEWE_20)I5		2021-04-21	139	0.546512	0.737288
EWE	13	18	2	34.5	82.5	15.3	49.1	120	SJE16-2004-n-n-n-0121-001	(LenkaxSigalia)I5		2021-04-21	158	0.386628	0.79661
EWE	13	3	2	33.3	82.2	15.8	48	130	Lenka	Lenka		2021-04-21	157	0.351744	0.70339
EWE	13	48	2	33.7	83	17	45.3	90	Achillea	Achillea		2021-04-21	157	0.363372	0.474576
EWE	14	42	2	44	83.5	15.8	48.5	110	SJE17-2718-n-n-n-6100-041	(ESMentorxEWE_20)I5		2021-04-21	156	0.662791	0.745763
EWE	14	39	2	21.4	82.3	15	49	100	SJE13-047-n-n-p-001-111-n-n	((PrimusxSultana)I6xProtibus)I7		2021-04-21	157	0.00581395	0.788136
EWE	14	35	2	49.5	82.8	16.7	46.1	110	SJE16-2069-n-n-n-2476-004	(ESMentorxLenka)I5		2021-04-21	157	0.822674	0.542373
EWE	14	26	2	42.9	81.7	15.6	48.1	100	SJE17-2718-n-n-n-6061-002	(ESMentorxEWE_20)I5		2021-04-21	157	0.630814	0.711864
EWE	14	46	2	21.2	82.4	17.8	43.1	90	Magnolia PZO	Magnolia PZO		2021-04-21	139	0	0.288136
EWE	15	17	2	31	82.6	14.9	49.7	110	SJE16-2020-n-n-n-1088-001	(Lenkax(SilviaxEWE_0016)I1)I5		2021-04-21	157	0.284884	0.847458
EWE	15	31	2	41.5	82.7	15.8	48.1	120	SJE17-2718-n-n-n-6096-037	(ESMentorxEWE_20)I5		2021-04-21	156	0.590116	0.711864
EWE	15	6	2	28.7	83.9	16.3	46.5	100	SJE15-418-02-03-n-102-n	(EWE_0013xEWE_0004)I5		2021-04-21	156	0.218023	0.576271
EWE	15	47	2	32	83.2	18.4	42.3	100	Adessa	Adessa		2021-04-21	139	0.313953	0.220339
EWE	15	27	2	46.6	77.2	17	45.7	120	SJE17-2718-n-n-n-6069-010	(ESMentorxEWE_20)I5		2021-04-21	161	0.738372	0.508475
EWE	16	24	2	45.2	86.5	15	49.5	100	SJE17-2723-n-n-n-6486-006	(AmadeaxEWE_20)I5		2021-04-21	139	0.697674	0.830508
EWE	16	22	2	39	82.4	16.2	47	110	SJE16-2002-n-n-n-0009-009	(LenkaxTaifun3)I5		2021-04-21	155	0.517442	0.618644
EWE	16	1	2	33.1	83.1	16.9	45.4	100	Tofina	Tofina (=Taifun3)		2021-04-21	139	0.34593	0.483051
EWE	16	4	2	26.3	83.8	15.6	48.3	120	Simocine SZS	Simocine SZS		2021-04-21	147	0.148256	0.728814
EWE	16	37	2	46.2	83.6	15.2	49.7	100	SJE17-2713-n-n-n-5464-005	(ESCommanderxEWE_20)I5		2021-04-21	152	0.726744	0.847458
EWE	17	32	2	55.6	83.2	16.4	46.9	120	SJE17-2718-n-n-n-6098-039	(ESMentorxEWE_20)I5		2021-04-21	156	1	0.610169
EWE	17	2	2	29.5	84	18.3	42.5	110	Merlin	Merlin		2021-04-21	139	0.241279	0.237288
EWE	17	30	2	37.5	83.8	16.1	47.5	100	SJE17-2718-n-n-n-6091-032	(ESMentorxEWE_20)I5		2021-04-21	152	0.473837	0.661017
EWE	17	38	2	27.9	81.7	14.1	51.5	110	SJE13-047-n-n-p-001-110-n	((PrimusxSultana)I6xProtibus)I7		2021-04-21	156	0.194767	1
EWE	17	10	2	37.7	83.2	15.1	49.8	120	SJE17-2708-n-n-n-4743-004	(LenkaxEWE_20)I5		2021-04-21	152	0.479651	0.855932
EWE	18	14	2	40.4	82.6	16	47.9	130	SJE17-2708-n-n-n-4754-015	(LenkaxEWE_20)I5		2021-04-21	157	0.55814	0.694915
EWE	18	34	2	38	83	17.4	44.3	100	SJE16-2069-n-n-n-2475-003	(ESMentorxLenka)I5		2021-04-21	157	0.488372	0.389831
EWE	18	11	2	40.7	82.7	15.9	48.1	130	SJE17-2708-n-n-n-4745-006	(LenkaxEWE_20)I5		2021-04-21	157	0.56686	0.711864
EWE	18	41	2	21.4	78.9	15.1	49.2	140	SJE13-047-n-n-p-001-210-n	((PrimusxSultana)I6xProtibus)I6		2021-04-21	157	0.00581395	0.805085
EWE	18	8	2	42.3	82.8	16.7	46.4	110	SJE17-2718-n-n-n-6093-034	(ESMentorxEWE_20)I5		2021-04-21	156	0.613372	0.567797
EWE	19	40	2	29.1	83	14.8	50	110	SJE13-047-n-n-p-001-121-n	((PrimusxSultana)I6xProtibus)I6		2021-04-21	156	0.229651	0.872881
EWE	19	21	2	38.5	83.2	15.5	48.8	110	SJE16-2002-n-n-n-0004-004	(LenkaxTaifun3)I5		2021-04-21	154	0.502907	0.771186
EWE	19	19	2	35	83.1	15.8	48.7	110	SJE16-2002-n-n-n-0002-002	(LenkaxTaifun3)I5		2021-04-21	154	0.401163	0.762712
EWE	19	36	2	36.8	83.5	15.1	49.2	100	SJE17-2713-n-n-n-5340-001	(ESCommanderxEWE_20)I5		2021-04-21	154	0.453488	0.805085
EWE	19	43	2	40.5	83.7	16.4	46.4	100	SJE17-2723-n-n-n-6483-003	(AmadeaxEWE_20)I5		2021-04-21	154	0.561047	0.567797
EWE	20	15	2	42.5	83.4	15.4	49.4	120	SJE17-2708-n-n-n-4862-003	(LenkaxEWE_20)I5		2021-04-21	145	0.619186	0.822034
EWE	20	20	2	41	83.5	16.8	45.7	110	SJE16-2002-n-n-n-0003-003	(LenkaxTaifun3)I5		2021-04-21	155	0.575581	0.508475
EWE	20	28	2	41.5	83.8	16.1	47	100	SJE17-2718-n-n-n-6083-024	(ESMentorxEWE_20)I5		2021-04-21	156	0.590116	0.618644
EWE	20	23	2	33.7	83.8	17.4	44.5	100	SJE16-2002-n-n-n-0017-017	(LenkaxTaifun3)I5		2021-04-21	152	0.363372	0.40678
EWE	20	13	2	38.4	83.5	15.5	49	100	SJE17-2708-n-n-n-4750-011	(LenkaxEWE_20)I5		2021-04-21	152	0.5	0.788136
HOH	1	50	1	25.1	82.4	18.4	41.6	90	Solena	Solena	2021-10-06	2021-05-25	134	0.479853	0.0636364
HOH	1	30	1	27.6	81.8	15.9	46.5	100	SJE17-2718-n-n-n-6091-032	(ESMentorxEWE_20)I5	2021-10-06	2021-05-25	134	0.571429	0.509091
HOH	1	21	1	25.7	81.4	15.9	46.3	100	SJE16-2002-n-n-n-0004-004	(LenkaxTaifun3)I5	2021-10-06	2021-05-25	134	0.501832	0.490909
HOH	1	23	1	23.4	81.8	16	45.5	110	SJE16-2002-n-n-n-0017-017	(LenkaxTaifun3)I5	2021-10-06	2021-05-25	134	0.417582	0.418182
HOH	1	4	1	14.9	81.3	15.3	48.2	100	Simocine SZS	Simocine SZS		2021-05-25		0.106227	0.663636
HOH	2	32	1	36.6	82.6	17	44.6	110	SJE17-2718-n-n-n-6098-039	(ESMentorxEWE_20)I5	2021-10-06	2021-05-25	134	0.901099	0.336364
HOH	2	43	1	26.7	82.4	16.7	43.7	110	SJE17-2723-n-n-n-6483-003	(AmadeaxEWE_20)I5	2021-09-22	2021-05-25	120	0.538462	0.254545
HOH	2	31	1	23.2	82.3	15.3	46.6	100	SJE17-2718-n-n-n-6096-037	(ESMentorxEWE_20)I5	2021-10-06	2021-05-25	134	0.410256	0.518182
HOH	2	25	1	26.6	81.3	15.3	46.4	120	SJE17-2718-n-n-n-6060-001	(ESMentorxEWE_20)I5		2021-05-25		0.534799	0.5
HOH	2	46	1	20.3	81.4	15.8	46.6	80	Magnolia PZO	Magnolia PZO	2021-10-06	2021-05-25	134	0.304029	0.518182
HOH	3	40	1	20.4	81.7	15.4	47.9	100	SJE13-047-n-n-p-001-121-n	((PrimusxSultana)I6xProtibus)I6	2021-10-06	2021-05-25	134	0.307692	0.636364
HOH	3	42	1	28.8	81.7	15.4	46.9	90	SJE17-2718-n-n-n-6100-041	(ESMentorxEWE_20)I5	2021-10-06	2021-05-25	134	0.615385	0.545455
HOH	3	22	1	27.8	81.5	15.6	46.2	100	SJE16-2002-n-n-n-0009-009	(LenkaxTaifun3)I5	2021-10-06	2021-05-25	134	0.578755	0.481818
HOH	3	9	1	23.6	82	15.6	46.9	110	SJE17-2708-n-n-n-4740-001	(LenkaxEWE_20)I5	2021-10-06	2021-05-25	134	0.424908	0.545455
HOH	3	38	1	19.3	82	14.4	49.9	100	SJE13-047-n-n-p-001-110-n	((PrimusxSultana)I6xProtibus)I7		2021-05-25		0.267399	0.818182
HOH	4	7	1	30.2	83.3	17.4	44.3	110	SJE17-2716-n-n-n-5820-001	(ESMentorx(ProtinaxAveline)I8)I5	2021-09-22	2021-05-25	120	0.666667	0.309091
HOH	4	37	1	29.2	82.3	14.8	48.3	100	SJE17-2713-n-n-n-5464-005	(ESCommanderxEWE_20)I5	2021-10-06	2021-05-25	134	0.630037	0.672727
HOH	4	33	1	25.7	82.5	14.8	48.3	100	SJE17-2716-n-n-n-5821-002	(ESMentorx(ProtinaxAveline)I8)I5	2021-10-06	2021-05-25	134	0.501832	0.672727
HOH	4	15	1	28.8	82.5	15.6	46.9	110	SJE17-2708-n-n-n-4862-003	(LenkaxEWE_20)I5	2021-10-06	2021-05-25	134	0.615385	0.545455
HOH	4	14	1	29.4	81.1	16.2	46.4	120	SJE17-2708-n-n-n-4754-015	(LenkaxEWE_20)I5		2021-05-25		0.637363	0.5
HOH	5	35	1	32.9	82.1	16.8	45	100	SJE16-2069-n-n-n-2476-004	(ESMentorxLenka)I5	2021-10-06	2021-05-25	134	0.765568	0.372727
HOH	5	36	1	23.5	82.6	15.5	47.2	100	SJE17-2713-n-n-n-5340-001	(ESCommanderxEWE_20)I5	2021-09-22	2021-05-25	120	0.421245	0.572727
HOH	5	3	1	23.6	80.8	15.2	46.9	120	Lenka	Lenka		2021-05-25		0.424908	0.545455
HOH	5	2	1	28.3	82.5	18.2	40.9	100	Merlin	Merlin	2021-09-22	2021-05-25	120	0.59707	0
HOH	5	47	1	22.6	81.6	18.2	42.4	90	Adessa	Adessa	2021-09-17	2021-05-25	115	0.388278	0.136364
HOH	6	48	1	29.5	82.5	17.8	43.4	90	Achillea	Achillea	2021-10-06	2021-05-25	134	0.641026	0.227273
HOH	6	24	1	27.2	82.1	15.6	46.6	90	SJE17-2723-n-n-n-6486-006	(AmadeaxEWE_20)I5	2021-09-22	2021-05-25	120	0.556777	0.518182
HOH	6	12	1	26.4	81.6	14.9	48	100	SJE17-2708-n-n-n-4749-010	(LenkaxEWE_20)I5	2021-10-06	2021-05-25	134	0.527473	0.645455
HOH	6	13	1	26.7	82	15.3	47.9	100	SJE17-2708-n-n-n-4750-011	(LenkaxEWE_20)I5	2021-10-06	2021-05-25	134	0.538462	0.636364
HOH	6	19	1	24.3	80.8	15.6	47.7	110	SJE16-2002-n-n-n-0002-002	(LenkaxTaifun3)I5	2021-10-06	2021-05-25	134	0.450549	0.618182
HOH	7	39	1	17.3	80.7	14.9	47.5	90	SJE13-047-n-n-p-001-111-n-n	((PrimusxSultana)I6xProtibus)I7		2021-05-25		0.194139	0.6
HOH	7	17	1	20.3	82.4	14.2	49.7	110	SJE16-2020-n-n-n-1088-001	(Lenkax(SilviaxEWE_0016)I1)I5		2021-05-25		0.304029	0.8
HOH	7	10	1	26.3	82.3	14.8	48.5	110	SJE17-2708-n-n-n-4743-004	(LenkaxEWE_20)I5		2021-05-25		0.52381	0.690909
HOH	7	11	1	30.1	81.4	15	46.2	120	SJE17-2708-n-n-n-4745-006	(LenkaxEWE_20)I5		2021-05-25		0.663004	0.481818
HOH	7	45	1	28.3	83.5	15.7	46.5	110	Nessie PZO	Nessie PZO	2021-09-22	2021-05-25	120	0.59707	0.509091
HOH	8	34	1	26.4	77.1	16	44.2	100	SJE16-2069-n-n-n-2475-003	(ESMentorxLenka)I5		2021-05-25		0.527473	0.3
HOH	8	18	1	27	79.3	14.8	48.1	110	SJE16-2004-n-n-n-0121-001	(LenkaxSigalia)I5		2021-05-25		0.549451	0.654545
HOH	8	29	1	27.5	80.9	14.2	48.3	110	SJE17-2718-n-n-n-6084-025	(ESMentorxEWE_20)I5		2021-05-25		0.567766	0.672727
HOH	8	28	1	29	82.8	14.7	47	100	SJE17-2718-n-n-n-6083-024	(ESMentorxEWE_20)I5		2021-05-25		0.622711	0.554545
HOH	8	1	1	26.7	81.8	15.7	47.4	110	Tofina	Tofina (=Taifun3)	2021-10-06	2021-05-25	134	0.538462	0.590909
HOH	9	6	1	23.9	82.3	14.4	49	90	SJE15-418-02-03-n-102-n	(EWE_0013xEWE_0004)I5	2021-10-06	2021-05-25	134	0.435897	0.736364
HOH	9	8	1	39.3	80.5	14.9	47.3	100	SJE17-2718-n-n-n-6093-034	(ESMentorxEWE_20)I5	2021-10-06	2021-05-25	134	1	0.581818
HOH	9	26	1	31.6	82.3	14.3	48.1	100	SJE17-2718-n-n-n-6061-002	(ESMentorxEWE_20)I5	2021-10-06	2021-05-25	134	0.717949	0.654545
HOH	9	44	1	25.4	83	16.1	43.3	90	Smaragd	Smaragd		2021-05-25		0.490842	0.218182
HOH	9	49	1	29.6	83.6	16.3	44.3	100	Wapiti	Wapiti	2021-10-06	2021-05-25	134	0.644689	0.309091
HOH	10	41	1	16.8	79.8	14	49	120	SJE13-047-n-n-p-001-210-n	((PrimusxSultana)I6xProtibus)I6		2021-05-25		0.175824	0.736364
HOH	10	20	1	35.6	81.8	15.3	46.7	100	SJE16-2002-n-n-n-0003-003	(LenkaxTaifun3)I5	2021-10-06	2021-05-25	134	0.864469	0.527273
HOH	10	5	1	27.4	82.3	14.8	48.5	100	SJE17-2708-n-n-n-4867-008	(LenkaxEWE_20)I5		2021-05-25		0.564103	0.690909
HOH	10	16	1	27.1	82.3	14.6	47.7	110	SJE17-2708-n-n-n-4871-012	(LenkaxEWE_20)I5		2021-05-25		0.553114	0.618182
HOH	10	27	1	26.9	73.4	15.5	44.7	110	SJE17-2718-n-n-n-6069-010	(ESMentorxEWE_20)I5		2021-05-25		0.545788	0.345455
HOH	11	34	2	29.5	79.5	16.1	44.7	100	SJE16-2069-n-n-n-2475-003	(ESMentorxLenka)I5		2021-05-25		0.641026	0.345455
HOH	11	14	2	32.4	80.5	14.8	47.4	120	SJE17-2708-n-n-n-4754-015	(LenkaxEWE_20)I5		2021-05-25		0.747253	0.590909
HOH	11	41	2	12	75.7	14.8	46.2	100	SJE13-047-n-n-p-001-210-n	((PrimusxSultana)I6xProtibus)I6		2021-05-25		0	0.481818
HOH	11	8	2	21.4	77.6	15.7	44.2	100	SJE17-2718-n-n-n-6093-034	(ESMentorxEWE_20)I5		2021-05-25		0.344322	0.3
HOH	11	11	2	26.1	77.3	14.7	47.3	110	SJE17-2708-n-n-n-4745-006	(LenkaxEWE_20)I5		2021-05-25		0.516484	0.581818
HOH	12	17	2	18.7	80.9	14.3	48.8	110	SJE16-2020-n-n-n-1088-001	(Lenkax(SilviaxEWE_0016)I1)I5		2021-05-25		0.245421	0.718182
HOH	12	27	2	35.4	76.6	15.2	45.2	100	SJE17-2718-n-n-n-6069-010	(ESMentorxEWE_20)I5		2021-05-25		0.857143	0.390909
HOH	12	31	2	24.1	80.9	14.6	47.4	100	SJE17-2718-n-n-n-6096-037	(ESMentorxEWE_20)I5		2021-05-25		0.443223	0.590909
HOH	12	6	2	24.4	83.4	14.7	46.7	90	SJE15-418-02-03-n-102-n	(EWE_0013xEWE_0004)I5	2021-10-06	2021-05-25	134	0.454212	0.527273
HOH	12	47	2	26.1	82	16.9	43.5	100	Adessa	Adessa	2021-09-17	2021-05-25	115	0.516484	0.236364
HOH	13	15	2	29.8	82.3	14	50.4	100	SJE17-2708-n-n-n-4862-003	(LenkaxEWE_20)I5		2021-05-25		0.652015	0.863636
HOH	13	28	2	30.6	83	13.6	50.2	100	SJE17-2718-n-n-n-6083-024	(ESMentorxEWE_20)I5	2021-10-06	2021-05-25	134	0.681319	0.845455
HOH	13	13	2	28.2	82	14.2	49.9	100	SJE17-2708-n-n-n-4750-011	(LenkaxEWE_20)I5		2021-05-25		0.593407	0.818182
HOH	13	23	2	27.7	80.4	14.5	47.7	110	SJE16-2002-n-n-n-0017-017	(LenkaxTaifun3)I5	2021-10-06	2021-05-25	134	0.575092	0.618182
HOH	13	20	2	28.9	81.9	14.6	48.1	110	SJE16-2002-n-n-n-0003-003	(LenkaxTaifun3)I5	2021-10-06	2021-05-25	134	0.619048	0.654545
HOH	14	40	2	19.5	81.8	13.6	50.3	100	SJE13-047-n-n-p-001-121-n	((PrimusxSultana)I6xProtibus)I6		2021-05-25		0.274725	0.854545
HOH	14	43	2	32	83.5	14.8	48.3	110	SJE17-2723-n-n-n-6483-003	(AmadeaxEWE_20)I5	2021-10-06	2021-05-25	134	0.732601	0.672727
HOH	14	21	2	24.7	81.2	15.3	48.4	100	SJE16-2002-n-n-n-0004-004	(LenkaxTaifun3)I5		2021-05-25		0.465201	0.681818
HOH	14	19	2	24.7	81.7	14.2	49.4	110	SJE16-2002-n-n-n-0002-002	(LenkaxTaifun3)I5	2021-10-06	2021-05-25	134	0.465201	0.772727
HOH	14	36	2	28.6	83	13.9	50.1	100	SJE17-2713-n-n-n-5340-001	(ESCommanderxEWE_20)I5	2021-10-06	2021-05-25	134	0.608059	0.836364
HOH	15	49	2	35.4	84.1	16.3	44.9	100	Wapiti	Wapiti	2021-10-06	2021-05-25	134	0.857143	0.363636
HOH	15	45	2	36.2	84.4	15.9	45.6	100	Nessie PZO	Nessie PZO	2021-09-22	2021-05-25	120	0.886447	0.427273
HOH	15	25	2	32.2	82.4	14.3	48.8	90	SJE17-2718-n-n-n-6060-001	(ESMentorxEWE_20)I5		2021-05-25		0.739927	0.718182
HOH	15	5	2	25.2	82.8	14	50.1	100	SJE17-2708-n-n-n-4867-008	(LenkaxEWE_20)I5	2021-10-06	2021-05-25	134	0.483516	0.836364
HOH	15	7	2	31.7	83.3	14.8	48.3	110	SJE17-2716-n-n-n-5820-001	(ESMentorx(ProtinaxAveline)I8)I5	2021-10-06	2021-05-25	134	0.721612	0.672727
HOH	16	22	2	29.7	81.5	14.4	48.7	110	SJE16-2002-n-n-n-0009-009	(LenkaxTaifun3)I5	2021-10-06	2021-05-25	134	0.648352	0.709091
HOH	16	37	2	28.7	80.5	13.9	49.6	100	SJE17-2713-n-n-n-5464-005	(ESCommanderxEWE_20)I5		2021-05-25		0.611722	0.790909
HOH	16	1	2	25.5	82.5	15.4	47.3	100	Tofina	Tofina (=Taifun3)	2021-10-06	2021-05-25	134	0.494505	0.581818
HOH	16	4	2	15.9	82.2	13.9	50.2	90	Simocine SZS	Simocine SZS		2021-05-25		0.142857	0.845455
HOH	16	24	2	32.2	82.6	14	50.2	90	SJE17-2723-n-n-n-6486-006	(AmadeaxEWE_20)I5	2021-09-22	2021-05-25	120	0.739927	0.845455
HOH	17	50	2	21.5	80.3	15.8	44.9	90	Solena	Solena		2021-05-25		0.347985	0.363636
HOH	17	18	2	30.6	80.8	14	49.1	110	SJE16-2004-n-n-n-0121-001	(LenkaxSigalia)I5		2021-05-25		0.681319	0.745455
HOH	17	3	2	21.5	81.3	14.3	49.3	100	Lenka	Lenka		2021-05-25		0.347985	0.763636
HOH	17	9	2	24.3	81.8	14.5	49.1	100	SJE17-2708-n-n-n-4740-001	(LenkaxEWE_20)I5	2021-10-06	2021-05-25	134	0.450549	0.745455
HOH	17	48	2	35.2	81.7	14.9	47.6	100	Achillea	Achillea	2021-10-06	2021-05-25	134	0.849817	0.609091
HOH	18	10	2	29.8	81.4	14.6	49	100	SJE17-2708-n-n-n-4743-004	(LenkaxEWE_20)I5	2021-10-06	2021-05-25	134	0.652015	0.736364
HOH	18	30	2	33.4	83.5	14.8	48.4	100	SJE17-2718-n-n-n-6091-032	(ESMentorxEWE_20)I5	2021-10-06	2021-05-25	134	0.783883	0.681818
HOH	18	38	2	24	82.7	12.9	51.9	90	SJE13-047-n-n-p-001-110-n	((PrimusxSultana)I6xProtibus)I7	2021-10-06	2021-05-25	134	0.43956	1
HOH	18	32	2	22.6	74.1	15	45.3	90	SJE17-2718-n-n-n-6098-039	(ESMentorxEWE_20)I5		2021-05-25		0.388278	0.4
HOH	18	2	2	32.4	82.6	16.8	43.9	90	Merlin	Merlin	2021-09-22	2021-05-25	120	0.747253	0.272727
HOH	19	29	2	28.6	81.9	14.2	48.9	100	SJE17-2718-n-n-n-6084-025	(ESMentorxEWE_20)I5		2021-05-25		0.608059	0.727273
HOH	19	12	2	26.3	82.4	14.4	48	100	SJE17-2708-n-n-n-4749-010	(LenkaxEWE_20)I5		2021-05-25		0.52381	0.645455
HOH	19	16	2	24.9	82.5	14.8	48.7	100	SJE17-2708-n-n-n-4871-012	(LenkaxEWE_20)I5		2021-05-25		0.472527	0.709091
HOH	19	33	2	29.5	82.1	13.9	50.3	110	SJE17-2716-n-n-n-5821-002	(ESMentorx(ProtinaxAveline)I8)I5	2021-10-06	2021-05-25	134	0.641026	0.854545
HOH	19	44	2	22.2	80.4	15.4	45.3	90	Smaragd	Smaragd		2021-05-25		0.373626	0.4
HOH	20	26	2	30.1	81.6	14.4	48.4	100	SJE17-2718-n-n-n-6061-002	(ESMentorxEWE_20)I5	2021-10-06	2021-05-25	134	0.663004	0.681818
HOH	20	42	2	29.9	82.6	14.9	47.1	90	SJE17-2718-n-n-n-6100-041	(ESMentorxEWE_20)I5	2021-10-06	2021-05-25	134	0.655678	0.563636
HOH	20	46	2	22.2	83.2	15.3	46.5	80	Magnolia PZO	Magnolia PZO	2021-10-06	2021-05-25	134	0.373626	0.509091
HOH	20	35	2	31.3	81.2	14.9	47.3	100	SJE16-2069-n-n-n-2476-004	(ESMentorxLenka)I5		2021-05-25		0.70696	0.581818
HOH	20	39	2	15.4	81.6	14.1	49.2	100	SJE13-047-n-n-p-001-111-n-n	((PrimusxSultana)I6xProtibus)I7		2021-05-25		0.124542	0.754545
GÜL	1	48	1	30.6	80.4				Achillea	Achillea		2021-05-10		0.60166
GÜL	1	19	1	19.8	80.2				SJE16-2002-n-n-n-0002-002	(LenkaxTaifun3)I5		2021-05-10		0.153527
GÜL	1	24	1	30.6	81.4				SJE17-2723-n-n-n-6486-006	(AmadeaxEWE_20)I5		2021-05-10		0.60166
GÜL	1	13	1	30.6	81.3				SJE17-2708-n-n-n-4750-011	(LenkaxEWE_20)I5		2021-05-10		0.60166
GÜL	1	12	1	32.3	81.2				SJE17-2708-n-n-n-4749-010	(LenkaxEWE_20)I5		2021-05-10		0.672199
GÜL	2	7	1						SJE17-2716-n-n-n-5820-001	(ESMentorx(ProtinaxAveline)I8)I5		2021-05-10
GÜL	2	33	1	22.6	80.6				SJE17-2716-n-n-n-5821-002	(ESMentorx(ProtinaxAveline)I8)I5		2021-05-10		0.26971
GÜL	2	15	1	28	79.3				SJE17-2708-n-n-n-4862-003	(LenkaxEWE_20)I5		2021-05-10		0.493776
GÜL	2	14	1	27.5	81.3				SJE17-2708-n-n-n-4754-015	(LenkaxEWE_20)I5		2021-05-10		0.473029
GÜL	2	37	1	31.2	81.1				SJE17-2713-n-n-n-5464-005	(ESCommanderxEWE_20)I5		2021-05-10		0.626556
GÜL	3	34	1	27.5	81.8				SJE16-2069-n-n-n-2475-003	(ESMentorxLenka)I5		2021-05-10		0.473029
GÜL	3	1	1	32.8	81.1				Tofina	Tofina (=Taifun3)		2021-05-10		0.692946
GÜL	3	29	1	31.8	80.7				SJE17-2718-n-n-n-6084-025	(ESMentorxEWE_20)I5		2021-05-10		0.651452
GÜL	3	18	1	25.5	80.7				SJE16-2004-n-n-n-0121-001	(LenkaxSigalia)I5		2021-05-10		0.390041
GÜL	3	28	1	26.5	80.9				SJE17-2718-n-n-n-6083-024	(ESMentorxEWE_20)I5		2021-05-10		0.431535
GÜL	4	27	1	23.1	80.7				SJE17-2718-n-n-n-6069-010	(ESMentorxEWE_20)I5		2021-05-10		0.290456
GÜL	4	20	1	33.6	79				SJE16-2002-n-n-n-0003-003	(LenkaxTaifun3)I5		2021-05-10		0.726141
GÜL	4	16	1						SJE17-2708-n-n-n-4871-012	(LenkaxEWE_20)I5		2021-05-10
GÜL	4	41	1						SJE13-047-n-n-p-001-210-n	((PrimusxSultana)I6xProtibus)I6		2021-05-10
GÜL	4	5	1						SJE17-2708-n-n-n-4867-008	(LenkaxEWE_20)I5		2021-05-10
GÜL	5	30	1	25.1	81.1				SJE17-2718-n-n-n-6091-032	(ESMentorxEWE_20)I5		2021-05-10		0.373444
GÜL	5	50	1						Solena	Solena		2021-05-10
GÜL	5	4	1						Simocine SZS	Simocine SZS		2021-05-10
GÜL	5	21	1						SJE16-2002-n-n-n-0004-004	(LenkaxTaifun3)I5		2021-05-10
GÜL	5	23	1						SJE16-2002-n-n-n-0017-017	(LenkaxTaifun3)I5		2021-05-10
GÜL	6	22	1	30.9	80.7				SJE16-2002-n-n-n-0009-009	(LenkaxTaifun3)I5		2021-05-10		0.614108
GÜL	6	40	1	31.9	80.7				SJE13-047-n-n-p-001-121-n	((PrimusxSultana)I6xProtibus)I6		2021-05-10		0.655602
GÜL	6	9	1	25.2	79.7				SJE17-2708-n-n-n-4740-001	(LenkaxEWE_20)I5		2021-05-10		0.377593
GÜL	6	42	1						SJE17-2718-n-n-n-6100-041	(ESMentorxEWE_20)I5		2021-05-10
GÜL	6	38	1						SJE13-047-n-n-p-001-110-n	((PrimusxSultana)I6xProtibus)I7		2021-05-10
GÜL	7	43	1	35	80.5				SJE17-2723-n-n-n-6483-003	(AmadeaxEWE_20)I5		2021-05-10		0.784232
GÜL	7	46	1	27.3	80.8				Magnolia PZO	Magnolia PZO		2021-05-10		0.46473
GÜL	7	31	1						SJE17-2718-n-n-n-6096-037	(ESMentorxEWE_20)I5		2021-05-10
GÜL	7	32	1	35.2	81				SJE17-2718-n-n-n-6098-039	(ESMentorxEWE_20)I5		2021-05-10		0.792531
GÜL	7	25	1	31.2	80.9				SJE17-2718-n-n-n-6060-001	(ESMentorxEWE_20)I5		2021-05-10		0.626556
GÜL	8	17	1	29.4	81				SJE16-2020-n-n-n-1088-001	(Lenkax(SilviaxEWE_0016)I1)I5		2021-05-10		0.551867
GÜL	8	45	1	32.9	80.8				Nessie PZO	Nessie PZO		2021-05-10		0.697095
GÜL	8	10	1	33.4	80.1				SJE17-2708-n-n-n-4743-004	(LenkaxEWE_20)I5		2021-05-10		0.717842
GÜL	8	11	1	36.7	81.7				SJE17-2708-n-n-n-4745-006	(LenkaxEWE_20)I5		2021-05-10		0.854772
GÜL	8	39	1	24.2	80.3				SJE13-047-n-n-p-001-111-n-n	((PrimusxSultana)I6xProtibus)I7		2021-05-10		0.3361
GÜL	9	2	1	30.2	82.2				Merlin	Merlin		2021-05-10		0.585062
GÜL	9	3	1	28.8	81.7				Lenka	Lenka		2021-05-10		0.526971
GÜL	9	35	1	32.7	81.3				SJE16-2069-n-n-n-2476-004	(ESMentorxLenka)I5		2021-05-10		0.688797
GÜL	9	47	1	32.7	81.7				Adessa	Adessa		2021-05-10		0.688797
GÜL	9	36	1	32.1	81.5				SJE17-2713-n-n-n-5340-001	(ESCommanderxEWE_20)I5		2021-05-10		0.6639
GÜL	10	6	1	26.3	78				SJE15-418-02-03-n-102-n	(EWE_0013xEWE_0004)I5		2021-05-10		0.423237
GÜL	10	8	1	30.8	80				SJE17-2718-n-n-n-6093-034	(ESMentorxEWE_20)I5		2021-05-10		0.609959
GÜL	10	49	1	27	81.9				Wapiti	Wapiti		2021-05-10		0.452282
GÜL	10	44	1	17.9	77.8				Smaragd	Smaragd		2021-05-10		0.0746888
GÜL	10	26	1	29.8	80.1				SJE17-2718-n-n-n-6061-002	(ESMentorxEWE_20)I5		2021-05-10		0.568465
GÜL	11	5	2						SJE17-2708-n-n-n-4867-008	(LenkaxEWE_20)I5		2021-05-10
GÜL	11	45	2						Nessie PZO	Nessie PZO		2021-05-10
GÜL	11	7	2						SJE17-2716-n-n-n-5820-001	(ESMentorx(ProtinaxAveline)I8)I5		2021-05-10
GÜL	11	25	2	33.5	81.5				SJE17-2718-n-n-n-6060-001	(ESMentorxEWE_20)I5		2021-05-10		0.721992
GÜL	11	49	2						Wapiti	Wapiti		2021-05-10
GÜL	12	13	2	31.7	80				SJE17-2708-n-n-n-4750-011	(LenkaxEWE_20)I5		2021-05-10		0.647303
GÜL	12	20	2	32.8	81.6				SJE16-2002-n-n-n-0003-003	(LenkaxTaifun3)I5		2021-05-10		0.692946
GÜL	12	23	2	24	82				SJE16-2002-n-n-n-0017-017	(LenkaxTaifun3)I5		2021-05-10		0.327801
GÜL	12	15	2	26.8	80.3				SJE17-2708-n-n-n-4862-003	(LenkaxEWE_20)I5		2021-05-10		0.443983
GÜL	12	28	2	32.2	80.1				SJE17-2718-n-n-n-6083-024	(ESMentorxEWE_20)I5		2021-05-10		0.66805
GÜL	13	11	2	33.5	80.6				SJE17-2708-n-n-n-4745-006	(LenkaxEWE_20)I5		2021-05-10		0.721992
GÜL	13	14	2						SJE17-2708-n-n-n-4754-015	(LenkaxEWE_20)I5		2021-05-10
GÜL	13	8	2	28.3	79.3				SJE17-2718-n-n-n-6093-034	(ESMentorxEWE_20)I5		2021-05-10		0.506224
GÜL	13	34	2	27.6	80.1				SJE16-2069-n-n-n-2475-003	(ESMentorxLenka)I5		2021-05-10		0.477178
GÜL	13	41	2	16.1	79.6				SJE13-047-n-n-p-001-210-n	((PrimusxSultana)I6xProtibus)I6		2021-05-10		0
GÜL	14	50	2						Solena	Solena		2021-05-10
GÜL	14	9	2						SJE17-2708-n-n-n-4740-001	(LenkaxEWE_20)I5		2021-05-10
GÜL	14	18	2	33.2	80.9				SJE16-2004-n-n-n-0121-001	(LenkaxSigalia)I5		2021-05-10		0.709544
GÜL	14	48	2	26.3	81.6				Achillea	Achillea		2021-05-10		0.423237
GÜL	14	3	2	32.4	81				Lenka	Lenka		2021-05-10		0.676349
GÜL	15	43	2						SJE17-2723-n-n-n-6483-003	(AmadeaxEWE_20)I5		2021-05-10
GÜL	15	40	2						SJE13-047-n-n-p-001-121-n	((PrimusxSultana)I6xProtibus)I6		2021-05-10
GÜL	15	19	2						SJE16-2002-n-n-n-0002-002	(LenkaxTaifun3)I5		2021-05-10
GÜL	15	21	2						SJE16-2002-n-n-n-0004-004	(LenkaxTaifun3)I5		2021-05-10
GÜL	15	36	2						SJE17-2713-n-n-n-5340-001	(ESCommanderxEWE_20)I5		2021-05-10
GÜL	16	12	2						SJE17-2708-n-n-n-4749-010	(LenkaxEWE_20)I5		2021-05-10
GÜL	16	29	2						SJE17-2718-n-n-n-6084-025	(ESMentorxEWE_20)I5		2021-05-10
GÜL	16	44	2						Smaragd	Smaragd		2021-05-10
GÜL	16	16	2						SJE17-2708-n-n-n-4871-012	(LenkaxEWE_20)I5		2021-05-10
GÜL	16	33	2						SJE17-2716-n-n-n-5821-002	(ESMentorx(ProtinaxAveline)I8)I5		2021-05-10
GÜL	17	31	2	35.2	81.4				SJE17-2718-n-n-n-6096-037	(ESMentorxEWE_20)I5		2021-05-10		0.792531
GÜL	17	27	2	31.1	80.5				SJE17-2718-n-n-n-6069-010	(ESMentorxEWE_20)I5		2021-05-10		0.622407
GÜL	17	6	2	25.5	79.6				SJE15-418-02-03-n-102-n	(EWE_0013xEWE_0004)I5		2021-05-10		0.390041
GÜL	17	47	2	28.3	80.7				Adessa	Adessa		2021-05-10		0.506224
GÜL	17	17	2	36.7	80.8				SJE16-2020-n-n-n-1088-001	(Lenkax(SilviaxEWE_0016)I1)I5		2021-05-10		0.854772
GÜL	18	1	2	34.3	81.7				Tofina	Tofina (=Taifun3)		2021-05-10		0.755187
GÜL	18	22	2	33	81.3				SJE16-2002-n-n-n-0009-009	(LenkaxTaifun3)I5		2021-05-10		0.701245
GÜL	18	37	2	40.2	81.2				SJE17-2713-n-n-n-5464-005	(ESCommanderxEWE_20)I5		2021-05-10		1
GÜL	18	24	2	32.1	81.5				SJE17-2723-n-n-n-6486-006	(AmadeaxEWE_20)I5		2021-05-10		0.6639
GÜL	18	4	2	26.8	80.2				Simocine SZS	Simocine SZS		2021-05-10		0.443983
GÜL	19	10	2	33	79.9				SJE17-2708-n-n-n-4743-004	(LenkaxEWE_20)I5		2021-05-10		0.701245
GÜL	19	38	2	26.9	80.1				SJE13-047-n-n-p-001-110-n	((PrimusxSultana)I6xProtibus)I7		2021-05-10		0.448133
GÜL	19	2	2	34.2	82.4				Merlin	Merlin		2021-05-10		0.751037
GÜL	19	32	2	24.7	80.2				SJE17-2718-n-n-n-6098-039	(ESMentorxEWE_20)I5		2021-05-10		0.356846
GÜL	19	30	2	21	81.4				SJE17-2718-n-n-n-6091-032	(ESMentorxEWE_20)I5		2021-05-10		0.20332
GÜL	20	35	2	35.1	81.1				SJE16-2069-n-n-n-2476-004	(ESMentorxLenka)I5		2021-05-10		0.788382
GÜL	20	39	2	24.7	80.3				SJE13-047-n-n-p-001-111-n-n	((PrimusxSultana)I6xProtibus)I7		2021-05-10		0.356846
GÜL	20	46	2	33.1	81.9				Magnolia PZO	Magnolia PZO		2021-05-10		0.705394
GÜL	20	26	2	23.6	79.6				SJE17-2718-n-n-n-6061-002	(ESMentorxEWE_20)I5		2021-05-10		0.311203
GÜL	20	42	2						SJE17-2718-n-n-n-6100-041	(ESMentorxEWE_20)I5		2021-05-10
BID	1	25	1	29	80.7	21.1	46.2		SJE17-2718-n-n-n-6060-001	(ESMentorxEWE_20)I5		2021-05-05	157	0.646766	0.478261
BID	1	43	1	28	80.8	21.3	43.8		SJE17-2723-n-n-n-6483-003	(AmadeaxEWE_20)I5		2021-05-05	157	0.597015	0.304348
BID	1	32	1	30.5	80.7	22.8	44.6		SJE17-2718-n-n-n-6098-039	(ESMentorxEWE_20)I5		2021-05-05	157	0.721393	0.362319
BID	1	31	1	24.4	80.9	22.1	45.8		SJE17-2718-n-n-n-6096-037	(ESMentorxEWE_20)I5		2021-05-05	157	0.41791	0.449275
BID	1	46	1	28.8	80.2	20.8	47.8		Magnolia PZO	Magnolia PZO		2021-05-05	157	0.636816	0.594203
BID	2	8	1	31.2	79.9	21.2	47.4		SJE17-2718-n-n-n-6093-034	(ESMentorxEWE_20)I5		2021-05-05	157	0.756219	0.565217
BID	2	49	1	31.6	81.7	22.5	42		Wapiti	Wapiti		2021-05-05	157	0.776119	0.173913
BID	2	44	1	24.1	79.9	20.2	47		Smaragd	Smaragd		2021-05-05	157	0.402985	0.536232
BID	2	6	1	26.8	81.9	21.2	46.4		SJE15-418-02-03-n-102-n	(EWE_0013xEWE_0004)I5		2021-05-05	157	0.537313	0.492754
BID	2	26	1	24.6	80.3	24.6	45.8		SJE17-2718-n-n-n-6061-002	(ESMentorxEWE_20)I5		2021-05-05	157	0.427861	0.449275
BID	3	47	1	19.9	80.1	22.3	43.9		Adessa	Adessa		2021-05-05	134	0.19403	0.311594
BID	3	35	1	36.1	80.6	21.4	45.2		SJE16-2069-n-n-n-2476-004	(ESMentorxLenka)I5		2021-05-05	157	1	0.405797
BID	3	36	1						SJE17-2713-n-n-n-5340-001	(ESCommanderxEWE_20)I5		2021-05-05	157
BID	3	2	1	23.6	80.3	20	46.9		Merlin	Merlin		2021-05-05	157	0.378109	0.528986
BID	3	3	1	28.1	81	20.2	47.1		Lenka	Lenka		2021-05-05	157	0.60199	0.543478
BID	4	5	1	26.1	80.2	18.7	46		SJE17-2708-n-n-n-4867-008	(LenkaxEWE_20)I5		2021-05-05	157	0.502488	0.463768
BID	4	41	1	17.3	78	19.9	49		SJE13-047-n-n-p-001-210-n	((PrimusxSultana)I6xProtibus)I6		2021-05-05	157	0.0646766	0.681159
BID	4	27	1	26.5	79.1	20.5	45.7		SJE17-2718-n-n-n-6069-010	(ESMentorxEWE_20)I5		2021-05-05	157	0.522388	0.442029
BID	4	16	1	25.5	79.5	20.2	48		SJE17-2708-n-n-n-4871-012	(LenkaxEWE_20)I5		2021-05-05	157	0.472637	0.608696
BID	4	20	1						SJE16-2002-n-n-n-0003-003	(LenkaxTaifun3)I5		2021-05-05
BID	5	29	1	28.5	79.6	19	46.3		SJE17-2718-n-n-n-6084-025	(ESMentorxEWE_20)I5		2021-05-05	157	0.621891	0.485507
BID	5	18	1						SJE16-2004-n-n-n-0121-001	(LenkaxSigalia)I5		2021-05-05
BID	5	28	1						SJE17-2718-n-n-n-6083-024	(ESMentorxEWE_20)I5		2021-05-05
BID	5	1	1						Tofina	Tofina (=Taifun3)		2021-05-05
BID	5	34	1	26.5	80	22.2	43.6		SJE16-2069-n-n-n-2475-003	(ESMentorxLenka)I5		2021-05-05	157	0.522388	0.289855
BID	6	4	1	19	79.6	20.1	49.8		Simocine SZS	Simocine SZS		2021-05-05	157	0.149254	0.73913
BID	6	50	1						Solena	Solena		2021-05-05
BID	6	23	1						SJE16-2002-n-n-n-0017-017	(LenkaxTaifun3)I5		2021-05-05
BID	6	30	1	26.3	80.3	19	45.3		SJE17-2718-n-n-n-6091-032	(ESMentorxEWE_20)I5		2021-05-05	157	0.512438	0.413043
BID	6	21	1	20.7	79.8	20.3	46.7		SJE16-2002-n-n-n-0004-004	(LenkaxTaifun3)I5		2021-05-05	157	0.233831	0.514493
BID	7	22	1	23.7	80.1	19.6	46.3		SJE16-2002-n-n-n-0009-009	(LenkaxTaifun3)I5		2021-05-05	157	0.383085	0.485507
BID	7	40	1	20.7	80.5	20.2	47.4		SJE13-047-n-n-p-001-121-n	((PrimusxSultana)I6xProtibus)I6		2021-05-05	157	0.233831	0.565217
BID	7	9	1	21.6	80.6	19	46.2		SJE17-2708-n-n-n-4740-001	(LenkaxEWE_20)I5		2021-05-05	157	0.278607	0.478261
BID	7	42	1	23.3	79.5	21.7	46.2		SJE17-2718-n-n-n-6100-041	(ESMentorxEWE_20)I5		2021-05-05	157	0.363184	0.478261
BID	7	38	1	16.4	79.7	19.1	51.3		SJE13-047-n-n-p-001-110-n	((PrimusxSultana)I6xProtibus)I7		2021-05-05	157	0.0199005	0.847826
BID	8	11	1	24.4	80.8	21.4	47.7		SJE17-2708-n-n-n-4745-006	(LenkaxEWE_20)I5		2021-05-05	157	0.41791	0.586957
BID	8	10	1	26.1	80.4	20.3	45.7		SJE17-2708-n-n-n-4743-004	(LenkaxEWE_20)I5		2021-05-05	157	0.502488	0.442029
BID	8	17	1						SJE16-2020-n-n-n-1088-001	(Lenkax(SilviaxEWE_0016)I1)I5		2021-05-05
BID	8	45	1						Nessie PZO	Nessie PZO		2021-05-05
BID	8	39	1	18.5	80.1	18.9	47.4		SJE13-047-n-n-p-001-111-n-n	((PrimusxSultana)I6xProtibus)I7		2021-05-05	157	0.124378	0.565217
BID	9	48	1	26.1	81.4	20.5	45.5		Achillea	Achillea		2021-05-05	157	0.502488	0.427536
BID	9	13	1	25.5	80.7	20.2	46.8		SJE17-2708-n-n-n-4750-011	(LenkaxEWE_20)I5		2021-05-05	157	0.472637	0.521739
BID	9	12	1	28.5	81.8	21.3	46		SJE17-2708-n-n-n-4749-010	(LenkaxEWE_20)I5		2021-05-05	157	0.621891	0.463768
BID	9	24	1	29	82.5	20.7	45.1		SJE17-2723-n-n-n-6486-006	(AmadeaxEWE_20)I5		2021-05-05	157	0.646766	0.398551
BID	9	19	1	25.7	80.2				SJE16-2002-n-n-n-0002-002	(LenkaxTaifun3)I5		2021-05-05	157	0.482587
BID	10	33	1	25.7	81.8	22.2	47.6		SJE17-2716-n-n-n-5821-002	(ESMentorx(ProtinaxAveline)I8)I5		2021-05-05	157	0.482587	0.57971
BID	10	37	1	29.4	80.9	22.4	46.6		SJE17-2713-n-n-n-5464-005	(ESCommanderxEWE_20)I5		2021-05-05	157	0.666667	0.507246
BID	10	7	1	25.5	81.4	24.9	44.4		SJE17-2716-n-n-n-5820-001	(ESMentorx(ProtinaxAveline)I8)I5		2021-05-05	157	0.472637	0.347826
BID	10	15	1	25.5	80.8	21.5	45.8		SJE17-2708-n-n-n-4862-003	(LenkaxEWE_20)I5		2021-05-05	157	0.472637	0.449275
BID	10	14	1	25.3	81.1	20.9	46.2		SJE17-2708-n-n-n-4754-015	(LenkaxEWE_20)I5		2021-05-05	157	0.462687	0.478261
BID	11	16	2	27.5	80.5	21.8	48		SJE17-2708-n-n-n-4871-012	(LenkaxEWE_20)I5		2021-05-05	157	0.572139	0.608696
BID	11	44	2	27	81.2	22.5	44.6		Smaragd	Smaragd		2021-05-05	157	0.547264	0.362319
BID	11	12	2	30.7	82	22.8	46.3		SJE17-2708-n-n-n-4749-010	(LenkaxEWE_20)I5		2021-05-05	157	0.731343	0.485507
BID	11	29	2	27.8	80.8	21	47.8		SJE17-2718-n-n-n-6084-025	(ESMentorxEWE_20)I5		2021-05-05	157	0.587065	0.594203
BID	11	33	2	19.8	81.3	19.3	49.7		SJE17-2716-n-n-n-5821-002	(ESMentorx(ProtinaxAveline)I8)I5		2021-05-05	157	0.189055	0.731884
BID	12	21	2	29.9	80.2	21.9	47.8		SJE16-2002-n-n-n-0004-004	(LenkaxTaifun3)I5		2021-05-05	157	0.691542	0.594203
BID	12	19	2	23.7	80.4	21.7	48.7		SJE16-2002-n-n-n-0002-002	(LenkaxTaifun3)I5		2021-05-05	157	0.383085	0.65942
BID	12	43	2	28.2	80.4	20.7	46.4		SJE17-2723-n-n-n-6483-003	(AmadeaxEWE_20)I5		2021-05-05	157	0.606965	0.492754
BID	12	36	2	26.1	81.2	20.9	45.5		SJE17-2713-n-n-n-5340-001	(ESCommanderxEWE_20)I5		2021-05-05	157	0.502488	0.427536
BID	12	40	2	20.3	80.2	21.9	46.9		SJE13-047-n-n-p-001-121-n	((PrimusxSultana)I6xProtibus)I6		2021-05-05	157	0.21393	0.528986
BID	13	45	2	22.4	81.7	21.8	42.8		Nessie PZO	Nessie PZO		2021-05-05	157	0.318408	0.231884
BID	13	25	2	25.9	80.3	21.2	46.3		SJE17-2718-n-n-n-6060-001	(ESMentorxEWE_20)I5		2021-05-05	157	0.492537	0.485507
BID	13	49	2						Wapiti	Wapiti		2021-05-05
BID	13	5	2						SJE17-2708-n-n-n-4867-008	(LenkaxEWE_20)I5		2021-05-05
BID	13	7	2	25.8	80.9	21.2	45.6		SJE17-2716-n-n-n-5820-001	(ESMentorx(ProtinaxAveline)I8)I5		2021-05-05	157	0.487562	0.434783
BID	14	50	2	21.4	81.2	20.8	42.5		Solena	Solena		2021-05-05	157	0.268657	0.210145
BID	14	48	2	24.5	80.8	21.3	46.2		Achillea	Achillea		2021-05-05	157	0.422886	0.478261
BID	14	9	2	21.2	80.3	20	45.7		SJE17-2708-n-n-n-4740-001	(LenkaxEWE_20)I5		2021-05-05	157	0.258706	0.442029
BID	14	18	2	20.3	80.2	22	48.8		SJE16-2004-n-n-n-0121-001	(LenkaxSigalia)I5		2021-05-05	157	0.21393	0.666667
BID	14	3	2	22.4	80	19.7	46.3		Lenka	Lenka		2021-05-05	157	0.318408	0.485507
BID	15	15	2	19.5	80.3	20.8	44		SJE17-2708-n-n-n-4862-003	(LenkaxEWE_20)I5		2021-05-05	157	0.174129	0.318841
BID	15	28	2	20.2	80	19.9	43.8		SJE17-2718-n-n-n-6083-024	(ESMentorxEWE_20)I5		2021-05-05	157	0.208955	0.304348
BID	15	13	2	22.4	79.9	17.9	47.8		SJE17-2708-n-n-n-4750-011	(LenkaxEWE_20)I5		2021-05-05	157	0.318408	0.594203
BID	15	20	2	21.5	80	19.3	43.8		SJE16-2002-n-n-n-0003-003	(LenkaxTaifun3)I5		2021-05-05	157	0.273632	0.304348
BID	15	23	2	21.6	80.5	20.8	44.1		SJE16-2002-n-n-n-0017-017	(LenkaxTaifun3)I5		2021-05-05	157	0.278607	0.326087
BID	16	14	2	26	79.3	19.4	44.5		SJE17-2708-n-n-n-4754-015	(LenkaxEWE_20)I5		2021-05-05	157	0.497512	0.355072
BID	16	34	2	20.2	80.6	19.9	44.4		SJE16-2069-n-n-n-2475-003	(ESMentorxLenka)I5		2021-05-05	157	0.208955	0.347826
BID	16	11	2	24.7	80.3	19	45.9		SJE17-2708-n-n-n-4745-006	(LenkaxEWE_20)I5		2021-05-05	157	0.432836	0.456522
BID	16	8	2	18.9	80	18.7	45.1		SJE17-2718-n-n-n-6093-034	(ESMentorxEWE_20)I5		2021-05-05	157	0.144279	0.398551
BID	16	41	2	16.1	80.4	17.7	47.5		SJE13-047-n-n-p-001-210-n	((PrimusxSultana)I6xProtibus)I6		2021-05-05	157	0.00497512	0.572464
BID	17	17	2	24.1	80.4	19.3	47.7		SJE16-2020-n-n-n-1088-001	(Lenkax(SilviaxEWE_0016)I1)I5		2021-05-05	157	0.402985	0.586957
BID	17	47	2	19.5	79.5	20.9	43.9		Adessa	Adessa		2021-05-05	134	0.174129	0.311594
BID	17	6	2	19.5	81.1	19.8	47.1		SJE15-418-02-03-n-102-n	(EWE_0013xEWE_0004)I5		2021-05-05	157	0.174129	0.543478
BID	17	27	2	25.5	77.1	25.2	44.5		SJE17-2718-n-n-n-6069-010	(ESMentorxEWE_20)I5		2021-05-05	157	0.472637	0.355072
BID	17	31	2	20	80.3	19	46.8		SJE17-2718-n-n-n-6096-037	(ESMentorxEWE_20)I5		2021-05-05	157	0.199005	0.521739
BID	18	26	2	23.3	81.2	21.1	46.4		SJE17-2718-n-n-n-6061-002	(ESMentorxEWE_20)I5		2021-05-05	157	0.363184	0.492754
BID	18	46	2	20.4	80.4	23.4	43.4		Magnolia PZO	Magnolia PZO		2021-05-05	157	0.218905	0.275362
BID	18	39	2						SJE13-047-n-n-p-001-111-n-n	((PrimusxSultana)I6xProtibus)I7		2021-05-05
BID	18	42	2	16	79.2	30	44.4		SJE17-2718-n-n-n-6100-041	(ESMentorxEWE_20)I5		2021-05-05	157	0	0.347826
BID	18	35	2	26.4	80.4	20.8	45.4		SJE16-2069-n-n-n-2476-004	(ESMentorxLenka)I5		2021-05-05	157	0.517413	0.42029
BID	19	2	2	21.7	82.7	23.4	39.6		Merlin	Merlin		2021-05-05	157	0.283582	0
BID	19	10	2	22.9	80.9	19.1	47.5		SJE17-2708-n-n-n-4743-004	(LenkaxEWE_20)I5		2021-05-05	157	0.343284	0.572464
BID	19	32	2	25.5	80.2	21.1	47		SJE17-2718-n-n-n-6098-039	(ESMentorxEWE_20)I5		2021-05-05	157	0.472637	0.536232
BID	19	30	2	26.8	80.5	21.1	47.2		SJE17-2718-n-n-n-6091-032	(ESMentorxEWE_20)I5		2021-05-05	157	0.537313	0.550725
BID	19	38	2	20.8	78.9	20.7	53.4		SJE13-047-n-n-p-001-110-n	((PrimusxSultana)I6xProtibus)I7		2021-05-05	157	0.238806	1
BID	20	24	2	24.9	81.3	21.1	47.9		SJE17-2723-n-n-n-6486-006	(AmadeaxEWE_20)I5		2021-05-05	157	0.442786	0.601449
BID	20	1	2	24.2	82.1	23.8	44.6		Tofina	Tofina (=Taifun3)		2021-05-05	157	0.40796	0.362319
BID	20	37	2	26.9	81.3	22.7	45.1		SJE17-2713-n-n-n-5464-005	(ESCommanderxEWE_20)I5		2021-05-05	157	0.542289	0.398551
BID	20	4	2	18.3	82.1	21	46.5		Simocine SZS	Simocine SZS		2021-05-05	157	0.114428	0.5
BID	20	22	2	27.7	81	21.9	47.3		SJE16-2002-n-n-n-0009-009	(LenkaxTaifun3)I5		2021-05-05	157	0.58209	0.557971
NIT	1	10	1	32.1	81.7	19.6	46	110	SJE17-2708-n-n-n-4743-004	(LenkaxEWE_20)I5		2021-04-27	149	0.585859	0.632075
NIT	1	11	1	33.4	81.6	19.4	44.8	120	SJE17-2708-n-n-n-4745-006	(LenkaxEWE_20)I5		2021-04-27	151	0.62963	0.518868
NIT	1	17	1	28.4	82.7	18.6	46.4	105	SJE16-2020-n-n-n-1088-001	(Lenkax(SilviaxEWE_0016)I1)I5		2021-04-27	149	0.461279	0.669811
NIT	1	39	1	30.7	84.4	20.6	45.9	105	SJE13-047-n-n-p-001-111-n-n	((PrimusxSultana)I6xProtibus)I7		2021-04-27	147	0.538721	0.622642
NIT	1	45	1	34.4	85.3	22.4	41.6	100	Nessie PZO	Nessie PZO		2021-04-27	141	0.6633	0.216981
NIT	2	42	1	35.5	81.4	19.8	45.2	105	SJE17-2718-n-n-n-6100-041	(ESMentorxEWE_20)I5		2021-04-27	150	0.700337	0.556604
NIT	2	40	1	26.2	82.3	18.6	45.7	120	SJE13-047-n-n-p-001-121-n	((PrimusxSultana)I6xProtibus)I6		2021-04-27	149	0.387205	0.603774
NIT	2	9	1	31.8	82.3	19.3	45.5	115	SJE17-2708-n-n-n-4740-001	(LenkaxEWE_20)I5		2021-04-27	149	0.575758	0.584906
NIT	2	22	1	33.1	84.5	20.9	44.7	110	SJE16-2002-n-n-n-0009-009	(LenkaxTaifun3)I5		2021-04-27	149	0.619529	0.509434
NIT	2	38	1	27.3	83.9	18.7	48.7	105	SJE13-047-n-n-p-001-110-n	((PrimusxSultana)I6xProtibus)I7		2021-04-27	150	0.424242	0.886792
NIT	3	32	1	31.8	80.9	21.1	43.3	110	SJE17-2718-n-n-n-6098-039	(ESMentorxEWE_20)I5		2021-04-27	150	0.575758	0.377358
NIT	3	43	1	37.4	82.1	20.4	43	110	SJE17-2723-n-n-n-6483-003	(AmadeaxEWE_20)I5		2021-04-27	149	0.76431	0.349057
NIT	3	25	1	36.3	82	19.3	44.4	115	SJE17-2718-n-n-n-6060-001	(ESMentorxEWE_20)I5		2021-04-27	150	0.727273	0.481132
NIT	3	31	1	33.9	84.3	21.2	44.8	115	SJE17-2718-n-n-n-6096-037	(ESMentorxEWE_20)I5		2021-04-27	147	0.646465	0.518868
NIT	3	46	1	31.7	85.1	22.1	42.5	105	Magnolia PZO	Magnolia PZO		2021-04-27	144	0.572391	0.301887
NIT	4	21	1	39	81.8	19.9	44.2	105	SJE16-2002-n-n-n-0004-004	(LenkaxTaifun3)I5		2021-04-27	145	0.818182	0.462264
NIT	4	30	1	37.9	81.7	20	45.3	110	SJE17-2718-n-n-n-6091-032	(ESMentorxEWE_20)I5		2021-04-27	147	0.781145	0.566038
NIT	4	4	1	25	81.8	19	46.1	100	Simocine SZS	Simocine SZS		2021-04-27	149	0.346801	0.641509
NIT	4	50	1	28.7	84.3	21.9	42.8	100	Solena	Solena		2021-04-27	149	0.47138	0.330189
NIT	4	23	1	39	84.6	20.9	44.5	110	SJE16-2002-n-n-n-0017-017	(LenkaxTaifun3)I5		2021-04-27	147	0.818182	0.490566
NIT	5	5	1	35.8	82.5	18.9	45.7	110	SJE17-2708-n-n-n-4867-008	(LenkaxEWE_20)I5		2021-04-27	145	0.710438	0.603774
NIT	5	16	1	35.5	81.9	19.5	47.2	110	SJE17-2708-n-n-n-4871-012	(LenkaxEWE_20)I5		2021-04-27	150	0.700337	0.745283
NIT	5	41	1	27.3	82.2	18.5	46.8	115	SJE13-047-n-n-p-001-210-n	((PrimusxSultana)I6xProtibus)I6		2021-04-27	150	0.424242	0.707547
NIT	5	20	1	33.5	84.1	21.1	45.1	110	SJE16-2002-n-n-n-0003-003	(LenkaxTaifun3)I5		2021-04-27	149	0.632997	0.54717
NIT	5	27	1	41.8	80.2	21.9	44	110	SJE17-2718-n-n-n-6069-010	(ESMentorxEWE_20)I5		2021-04-27	150	0.912458	0.443396
NIT	6	36	1	28.9	82.7	19	45.6	105	SJE17-2713-n-n-n-5340-001	(ESCommanderxEWE_20)I5		2021-04-27	145	0.478114	0.59434
NIT	6	35	1	43.1	81.8	20.5	44.3	105	SJE16-2069-n-n-n-2476-004	(ESMentorxLenka)I5		2021-04-27	150	0.956229	0.471698
NIT	6	2	1	28	83.2	21	40.4	90	Merlin	Merlin		2021-04-27	143	0.447811	0.103774
NIT	6	3	1	31.5	83.2	20.4	46.6	105	Lenka	Lenka		2021-04-27	150	0.565657	0.688679
NIT	6	47	1	31.5	83.8	21.8	40.7	100	Adessa	Adessa		2021-04-27	143	0.565657	0.132075
NIT	7	33	1	30.2	82.2	18.2	46	105	SJE17-2716-n-n-n-5821-002	(ESMentorx(ProtinaxAveline)I8)I5		2021-04-27	147	0.521886	0.632075
NIT	7	15	1	34.8	81.8	19.1	45.7	105	SJE17-2708-n-n-n-4862-003	(LenkaxEWE_20)I5		2021-04-27	147	0.676768	0.603774
NIT	7	7	1	33.2	82.5	20.4	43.9	110	SJE17-2716-n-n-n-5820-001	(ESMentorx(ProtinaxAveline)I8)I5		2021-04-27	150	0.622896	0.433962
NIT	7	37	1	37.3	84.2	20.7	47	100	SJE17-2713-n-n-n-5464-005	(ESCommanderxEWE_20)I5		2021-04-27	150	0.760943	0.726415
NIT	7	14	1	37.7	83.7	20.4	45.3	120	SJE17-2708-n-n-n-4754-015	(LenkaxEWE_20)I5		2021-04-27	150	0.774411	0.566038
NIT	8	13	1	29.6	81.2	19.4	45.8	105	SJE17-2708-n-n-n-4750-011	(LenkaxEWE_20)I5		2021-04-27	150	0.501684	0.613208
NIT	8	24	1	36	81.8	18.8	45.1	95	SJE17-2723-n-n-n-6486-006	(AmadeaxEWE_20)I5		2021-04-27	147	0.717172	0.54717
NIT	8	48	1	33.7	79.6	20.1	44.6	90	Achillea	Achillea		2021-04-27	149	0.639731	0.5
NIT	8	12	1	38	84.6	20.5	45.2	105	SJE17-2708-n-n-n-4749-010	(LenkaxEWE_20)I5		2021-04-27	147	0.784512	0.556604
NIT	8	19	1	30.5	83.2	20.2	46.5	105	SJE16-2002-n-n-n-0002-002	(LenkaxTaifun3)I5		2021-04-27	149	0.531987	0.679245
NIT	9	44	1	17.9	82.1	20.2	41.1	80	Smaragd	Smaragd		2021-04-27	150	0.107744	0.169811
NIT	9	6	1	38.8	82.2	20.4	43.9	80	SJE15-418-02-03-n-102-n	(EWE_0013xEWE_0004)I5		2021-04-27	147	0.811448	0.433962
NIT	9	8	1	44.4	82	20.6	43.4	95	SJE17-2718-n-n-n-6093-034	(ESMentorxEWE_20)I5		2021-04-27	150	1	0.386792
NIT	9	26	1	38.9	82.4	20.4	45	100	SJE17-2718-n-n-n-6061-002	(ESMentorxEWE_20)I5		2021-04-27	150	0.814815	0.537736
NIT	9	49	1	32.3	85.8	22.7	40.7	105	Wapiti	Wapiti		2021-04-27	146	0.592593	0.132075
NIT	10	28	1	32.7	81.7	19.4	43.5	95	SJE17-2718-n-n-n-6083-024	(ESMentorxEWE_20)I5		2021-04-27	150	0.606061	0.396226
NIT	10	18	1	31.8	81.7	18.7	45.7	105	SJE16-2004-n-n-n-0121-001	(LenkaxSigalia)I5		2021-04-27	150	0.575758	0.603774
NIT	10	1	1	29.5	82.1	20	43.5	100	Tofina	Tofina (=Taifun3)		2021-04-27	143	0.498316	0.396226
NIT	10	34	1	36.3	83.4	22.6	41.2	100	SJE16-2069-n-n-n-2475-003	(ESMentorxLenka)I5		2021-04-27	149	0.727273	0.179245
NIT	10	29	1	38	83.8	20.7	45.8	105	SJE17-2718-n-n-n-6084-025	(ESMentorxEWE_20)I5		2021-04-27	150	0.784512	0.613208
NIT	11	20	2	37	84.2	21.3	44.2	110	SJE16-2002-n-n-n-0003-003	(LenkaxTaifun3)I5		2021-04-27	150	0.750842	0.462264
NIT	11	23	2	34.3	84.1	20.7	43.6	110	SJE16-2002-n-n-n-0017-017	(LenkaxTaifun3)I5		2021-04-27	149	0.659933	0.40566
NIT	11	13	2	33.1	83.6	19.9	47.5	105	SJE17-2708-n-n-n-4750-011	(LenkaxEWE_20)I5		2021-04-27	149	0.619529	0.773585
NIT	11	28	2	34	83.2	19.9	44.5	100	SJE17-2718-n-n-n-6083-024	(ESMentorxEWE_20)I5		2021-04-27	150	0.649832	0.490566
NIT	11	15	2	38.3	83.7	20.3	44.5	105	SJE17-2708-n-n-n-4862-003	(LenkaxEWE_20)I5		2021-04-27	144	0.794613	0.490566
NIT	12	47	2	32	84	22.5	40.7	100	Adessa	Adessa		2021-04-27	140	0.582492	0.132075
NIT	12	17	2	26.9	83.7	19.7	48.4	105	SJE16-2020-n-n-n-1088-001	(Lenkax(SilviaxEWE_0016)I1)I5		2021-04-27	150	0.410774	0.858491
NIT	12	31	2	34	84.4	20.5	45.7	110	SJE17-2718-n-n-n-6096-037	(ESMentorxEWE_20)I5		2021-04-27	149	0.649832	0.603774
NIT	12	27	2	38	79.5	21.4	43	110	SJE17-2718-n-n-n-6069-010	(ESMentorxEWE_20)I5		2021-04-27	152	0.784512	0.349057
NIT	12	6	2	28.2	83.2	20.1	44.3	80	SJE15-418-02-03-n-102-n	(EWE_0013xEWE_0004)I5		2021-04-27	147	0.454545	0.471698
NIT	13	7	2	36.6	84.8	21.5	44.5	120	SJE17-2716-n-n-n-5820-001	(ESMentorx(ProtinaxAveline)I8)I5		2021-04-27	149	0.737374	0.490566
NIT	13	25	2	39.9	84.1	20.7	44.3	115	SJE17-2718-n-n-n-6060-001	(ESMentorxEWE_20)I5		2021-04-27	150	0.848485	0.471698
NIT	13	5	2	36.9	84.8	20.4	44.1	115	SJE17-2708-n-n-n-4867-008	(LenkaxEWE_20)I5		2021-04-27	144	0.747475	0.45283
NIT	13	49	2	35.8	85.9	22.2	39.3	110	Wapiti	Wapiti		2021-04-27	144	0.710438	0
NIT	13	45	2	33.7	84.5	21.4	39.7	105	Nessie PZO	Nessie PZO		2021-04-27	142	0.639731	0.0377358
NIT	14	38	2	29.7	83.6	18.5	49.9	110	SJE13-047-n-n-p-001-110-n	((PrimusxSultana)I6xProtibus)I7		2021-04-27	150	0.505051	1
NIT	14	2	2	33.5	85.8	22.5	41.1	110	Merlin	Merlin		2021-04-27	142	0.632997	0.169811
NIT	14	10	2	35.3	83.9	20.1	46.9	110	SJE17-2708-n-n-n-4743-004	(LenkaxEWE_20)I5		2021-04-27	149	0.693603	0.716981
NIT	14	30	2	35.9	83.6	20.2	46	105	SJE17-2718-n-n-n-6091-032	(ESMentorxEWE_20)I5		2021-04-27	150	0.713805	0.632075
NIT	14	32	2	37.4	82.6	20.7	43.2	105	SJE17-2718-n-n-n-6098-039	(ESMentorxEWE_20)I5		2021-04-27	150	0.76431	0.367925
NIT	15	36	2	34.4	84.3	19.9	46.8	105	SJE17-2713-n-n-n-5340-001	(ESCommanderxEWE_20)I5		2021-04-27	147	0.6633	0.707547
NIT	15	19	2	36.9	84.4	20.7	44.8	110	SJE16-2002-n-n-n-0002-002	(LenkaxTaifun3)I5		2021-04-27	149	0.747475	0.518868
NIT	15	40	2	28	84.1	19.6	46.2	120	SJE13-047-n-n-p-001-121-n	((PrimusxSultana)I6xProtibus)I6		2021-04-27	150	0.447811	0.650943
NIT	15	21	2	35	84.2	20.3	45.4	115	SJE16-2002-n-n-n-0004-004	(LenkaxTaifun3)I5		2021-04-27	150	0.683502	0.575472
NIT	15	43	2	42.3	83.9	19.8	44.7	105	SJE17-2723-n-n-n-6483-003	(AmadeaxEWE_20)I5		2021-04-27	150	0.929293	0.509434
NIT	16	3	2	29.7	84	19.7	46.9	105	Lenka	Lenka		2021-04-27	150	0.505051	0.716981
NIT	16	18	2	33.1	83.6	19.9	46.3	110	SJE16-2004-n-n-n-0121-001	(LenkaxSigalia)I5		2021-04-27	149	0.619529	0.660377
NIT	16	9	2	38.7	83.9	19.7	46.5	115	SJE17-2708-n-n-n-4740-001	(LenkaxEWE_20)I5		2021-04-27	147	0.808081	0.679245
NIT	16	50	2	27.8	84.4	21.2	41.7	95	Solena	Solena		2021-04-27	149	0.441077	0.226415
NIT	16	48	2	43.1	83.4	20.7	44.3	100	Achillea	Achillea		2021-04-27	149	0.956229	0.471698
NIT	17	29	2	36.6	83	20.6	46.1	100	SJE17-2718-n-n-n-6084-025	(ESMentorxEWE_20)I5		2021-04-27	150	0.737374	0.641509
NIT	17	12	2	34.4	84.1	19.7	45.9	105	SJE17-2708-n-n-n-4749-010	(LenkaxEWE_20)I5		2021-04-27	147	0.6633	0.622642
NIT	17	33	2	33.4	83.1	19.4	46.9	100	SJE17-2716-n-n-n-5821-002	(ESMentorx(ProtinaxAveline)I8)I5		2021-04-27	149	0.62963	0.716981
NIT	17	16	2	31.4	83.4	19.4	47.3	110	SJE17-2708-n-n-n-4871-012	(LenkaxEWE_20)I5		2021-04-27	150	0.56229	0.754717
NIT	17	44	2	14.7	81.7	19.8	41.8	85	Smaragd	Smaragd		2021-04-27	149	0	0.235849
NIT	18	41	2	25.2	81.5	18.8	46	105	SJE13-047-n-n-p-001-210-n	((PrimusxSultana)I6xProtibus)I6		2021-04-27	150	0.353535	0.632075
NIT	18	34	2	36.9	83.8	21.8	41.5	105	SJE16-2069-n-n-n-2475-003	(ESMentorxLenka)I5		2021-04-27	150	0.747475	0.207547
NIT	18	11	2	37.6	82.7	19.5	45.4	115	SJE17-2708-n-n-n-4745-006	(LenkaxEWE_20)I5		2021-04-27	150	0.771044	0.575472
NIT	18	14	2	34.2	83.3	20.1	45.9	120	SJE17-2708-n-n-n-4754-015	(LenkaxEWE_20)I5		2021-04-27	150	0.656566	0.622642
NIT	18	8	2	39.2	81.3	21.2	43.6	105	SJE17-2718-n-n-n-6093-034	(ESMentorxEWE_20)I5		2021-04-27	150	0.824916	0.40566
NIT	19	37	2	38.5	85	20.7	46.5	105	SJE17-2713-n-n-n-5464-005	(ESCommanderxEWE_20)I5		2021-04-27	150	0.801347	0.679245
NIT	19	24	2	40.8	84.5	20.2	45.9	100	SJE17-2723-n-n-n-6486-006	(AmadeaxEWE_20)I5		2021-04-27	142	0.878788	0.622642
NIT	19	22	2	37.5	84.3	20.9	44.2	95	SJE16-2002-n-n-n-0009-009	(LenkaxTaifun3)I5		2021-04-27	149	0.767677	0.462264
NIT	19	1	2	33.9	84.9	21.7	42.8	95	Tofina	Tofina (=Taifun3)		2021-04-27	144	0.646465	0.330189
NIT	19	4	2	21.5	83.1	18.6	46.9	100	Simocine SZS	Simocine SZS		2021-04-27	149	0.228956	0.716981
NIT	20	39	2	25.7	84.6	20.3	44.6	105	SJE13-047-n-n-p-001-111-n-n	((PrimusxSultana)I6xProtibus)I7		2021-04-27	147	0.37037	0.5
NIT	20	26	2	37.9	83.4	21.1	45	90	SJE17-2718-n-n-n-6061-002	(ESMentorxEWE_20)I5		2021-04-27	150	0.781145	0.537736
NIT	20	46	2	31.6	84.7	21.6	43.3	90	Magnolia PZO	Magnolia PZO		2021-04-27	142	0.569024	0.377358
NIT	20	35	2	40.7	84.7	20.5	43.7	100	SJE16-2069-n-n-n-2476-004	(ESMentorxLenka)I5		2021-04-27	150	0.875421	0.415094
NIT	20	42	2	37.8	84	20.3	45.5	90	SJE17-2718-n-n-n-6100-041	(ESMentorxEWE_20)I5		2021-04-27	147	0.777778	0.584906
MOS	1	9	1	24.6	79.2	16	44.4	85	SJE17-2708-n-n-n-4740-001	(LenkaxEWE_20)I5		2021-04-28	152	0.427152	0.8125
MOS	1	38	1	23.1	75.5	15.4	44.5	70	SJE13-047-n-n-p-001-110-n	((PrimusxSultana)I6xProtibus)I7		2021-04-28	161	0.377483	0.828125
MOS	1	22	1	27.6	78.4	16.3	42.1	80	SJE16-2002-n-n-n-0009-009	(LenkaxTaifun3)I5		2021-04-28	156	0.52649	0.453125
MOS	1	40	1	21.7	78	16	43.3	90	SJE13-047-n-n-p-001-121-n	((PrimusxSultana)I6xProtibus)I6		2021-04-28	155	0.331126	0.640625
MOS	1	42	1	31.4	78.5	15.8	45	95	SJE17-2718-n-n-n-6100-041	(ESMentorxEWE_20)I5		2021-04-28	156	0.652318	0.90625
MOS	2	46	1	30.6	80.7	17	41.1	80	Magnolia PZO	Magnolia PZO		2021-04-28	149	0.625828	0.296875
MOS	2	43	1	32.7	80.1	17	41.4	80	SJE17-2723-n-n-n-6483-003	(AmadeaxEWE_20)I5		2021-04-28	156	0.695364	0.34375
MOS	2	32	1	33.6	72.7	16.2	41.8	95	SJE17-2718-n-n-n-6098-039	(ESMentorxEWE_20)I5		2021-04-28	159	0.725166	0.40625
MOS	2	25	1	30.6	73.8	15.6	43.7	80	SJE17-2718-n-n-n-6060-001	(ESMentorxEWE_20)I5		2021-04-28	161	0.625828	0.703125
MOS	2	31	1	26.3	75.3	15.8	42.9	90	SJE17-2718-n-n-n-6096-037	(ESMentorxEWE_20)I5		2021-04-28	157	0.483444	0.578125
MOS	3	2	1	30.5	79.3	16.6	41.3	90	Merlin	Merlin		2021-04-28	150	0.622517	0.328125
MOS	3	36	1	27.6	76.5	15.5	44.3	80	SJE17-2713-n-n-n-5340-001	(ESCommanderxEWE_20)I5		2021-04-28	157	0.52649	0.796875
MOS	3	3	1	11.7	76.9	15.9	43.3	90	Lenka	Lenka		2021-04-28	157	0	0.640625
MOS	3	35	1	38.2	76.9	16	43	95	SJE16-2069-n-n-n-2476-004	(ESMentorxLenka)I5		2021-04-28	157	0.877483	0.59375
MOS	3	47	1	28.9	79	17	40.8	75	Adessa	Adessa		2021-04-28	149	0.569536	0.25
MOS	4	26	1	27.8	70.5	15	43.6	85	SJE17-2718-n-n-n-6061-002	(ESMentorxEWE_20)I5		2021-04-28	159	0.533113	0.6875
MOS	4	6	1	30.7	79.9	16	44.2	80	SJE15-418-02-03-n-102-n	(EWE_0013xEWE_0004)I5		2021-04-28	156	0.629139	0.78125
MOS	4	49	1	30.8	79.5	16.7	41.3	85	Wapiti	Wapiti		2021-04-28	156	0.63245	0.328125
MOS	4	8	1	33.8	72.9	15.7	42.4	95	SJE17-2718-n-n-n-6093-034	(ESMentorxEWE_20)I5		2021-04-28	159	0.731788	0.5
MOS	4	44	1	17.8	71.1	16.3	40.7	80	Smaragd	Smaragd		2021-04-28	161	0.201987	0.234375
MOS	5	4	1	14.7	76.2	15.7	44.2	60	Simocine SZS	Simocine SZS		2021-04-28	153	0.0993377	0.78125
MOS	5	30	1	24.4	71.3	15.4	43.1	85	SJE17-2718-n-n-n-6091-032	(ESMentorxEWE_20)I5		2021-04-28	157	0.42053	0.609375
MOS	5	50	1	21.2	71.3	15.2	43.2	80	Solena	Solena		2021-04-28	161	0.31457	0.625
MOS	5	23	1	29.9	78.6	16.7	40.8	95	SJE16-2002-n-n-n-0017-017	(LenkaxTaifun3)I5		2021-04-28	154	0.602649	0.25
MOS	5	21	1	33.4	80.1	16.4	42.7	95	SJE16-2002-n-n-n-0004-004	(LenkaxTaifun3)I5		2021-04-28	153	0.718543	0.546875
MOS	6	11	1	20.4	70.9	15.5	42.8	80	SJE17-2708-n-n-n-4745-006	(LenkaxEWE_20)I5		2021-04-28	161	0.288079	0.5625
MOS	6	39	1	14.9	75.9	15.8	43.1	70	SJE13-047-n-n-p-001-111-n-n	((PrimusxSultana)I6xProtibus)I7		2021-04-28	159	0.10596	0.609375
MOS	6	17	1	16.8	75.4	15.5	43.8	80	SJE16-2020-n-n-n-1088-001	(Lenkax(SilviaxEWE_0016)I1)I5		2021-04-28	161	0.168874	0.71875
MOS	6	10	1	18.4	77.4	16	43.8	80	SJE17-2708-n-n-n-4743-004	(LenkaxEWE_20)I5		2021-04-28	155	0.221854	0.71875
MOS	6	45	1	36.8	80.9	17.1	40.3	80	Nessie PZO	Nessie PZO		2021-04-28	152	0.831126	0.171875
MOS	7	16	1	20	79.4	16.1	44.2	95	SJE17-2708-n-n-n-4871-012	(LenkaxEWE_20)I5		2021-04-28	157	0.274834	0.78125
MOS	7	20	1	28.7	73.5	16.7	39.2	80	SJE16-2002-n-n-n-0003-003	(LenkaxTaifun3)I5		2021-04-28	159	0.562914	0
MOS	7	27	1	34.6	65.7	15.2	41.7	100	SJE17-2718-n-n-n-6069-010	(ESMentorxEWE_20)I5		2021-04-28	161	0.758278	0.390625
MOS	7	41	1	19.2	72	15.3	43.6	75	SJE13-047-n-n-p-001-210-n	((PrimusxSultana)I6xProtibus)I6		2021-04-28	161	0.248344	0.6875
MOS	7	5	1	22.3	79.2	16.1	43.4	85	SJE17-2708-n-n-n-4867-008	(LenkaxEWE_20)I5		2021-04-28	154	0.350993	0.65625
MOS	8	18	1	31.9	78.1	15.8	43.7	105	SJE16-2004-n-n-n-0121-001	(LenkaxSigalia)I5		2021-04-28	156	0.668874	0.703125
MOS	8	29	1	25.7	70.8	14.8	44.5	90	SJE17-2718-n-n-n-6084-025	(ESMentorxEWE_20)I5		2021-04-28	161	0.463576	0.828125
MOS	8	28	1	36.4	75.1	16.2	43	95	SJE17-2718-n-n-n-6083-024	(ESMentorxEWE_20)I5		2021-04-28	156	0.817881	0.59375
MOS	8	1	1	28.2	79.9	17.3	41.9	90	Tofina	Tofina (=Taifun3)		2021-04-28	153	0.546358	0.421875
MOS	8	34	1	34.4	73.7	16.6	41.2	85	SJE16-2069-n-n-n-2475-003	(ESMentorxLenka)I5		2021-04-28	159	0.751656	0.3125
MOS	9	7	1	32.7	78.4	16.5	42.5	100	SJE17-2716-n-n-n-5820-001	(ESMentorx(ProtinaxAveline)I8)I5		2021-04-28	154	0.695364	0.515625
MOS	9	33	1	35.7	79.9	16.6	43.5	90	SJE17-2716-n-n-n-5821-002	(ESMentorx(ProtinaxAveline)I8)I5		2021-04-28	153	0.794702	0.671875
MOS	9	14	1	22	76.9	16.3	43.2	90	SJE17-2708-n-n-n-4754-015	(LenkaxEWE_20)I5		2021-04-28	159	0.34106	0.625
MOS	9	37	1	36.4	74.5	15.7	44.7	85	SJE17-2713-n-n-n-5464-005	(ESCommanderxEWE_20)I5		2021-04-28	159	0.817881	0.859375
MOS	9	15	1	27.8	79.9	17.5	40.7	110	SJE17-2708-n-n-n-4862-003	(LenkaxEWE_20)I5		2021-04-28	153	0.533113	0.234375
MOS	10	19	1	30.6	80.3	17	42	75	SJE16-2002-n-n-n-0002-002	(LenkaxTaifun3)I5		2021-04-28	155	0.625828	0.4375
MOS	10	12	1	29.6	80.6	16.9	43.3	80	SJE17-2708-n-n-n-4749-010	(LenkaxEWE_20)I5		2021-04-28	153	0.592715	0.640625
MOS	10	24	1	30.3	80.9	16.9	43.5	80	SJE17-2723-n-n-n-6486-006	(AmadeaxEWE_20)I5		2021-04-28	152	0.615894	0.671875
MOS	10	13	1	19.1	78	16.3	43.7	70	SJE17-2708-n-n-n-4750-011	(LenkaxEWE_20)I5		2021-04-28	159	0.245033	0.703125
MOS	10	48	1	39.3	80	17.3	41.4	105	Achillea	Achillea		2021-04-28	156	0.913907	0.34375
MOS	11	6	2	34.9	82.4	17.3	42.3	75	SJE15-418-02-03-n-102-n	(EWE_0013xEWE_0004)I5		2021-04-28	156	0.768212	0.484375
MOS	11	47	2	34.2	80.3	17.9	39.6	100	Adessa	Adessa		2021-04-28	147	0.745033	0.0625
MOS	11	27	2	37.4	69.8	15.7	42.1	95	SJE17-2718-n-n-n-6069-010	(ESMentorxEWE_20)I5		2021-04-28	161	0.850993	0.453125
MOS	11	31	2	27.5	78.5	16.5	42.9	90	SJE17-2718-n-n-n-6096-037	(ESMentorxEWE_20)I5		2021-04-28	156	0.523179	0.578125
MOS	11	17	2	22.5	78.4	16.2	43.7	100	SJE16-2020-n-n-n-1088-001	(Lenkax(SilviaxEWE_0016)I1)I5		2021-04-28	159	0.357616	0.703125
MOS	12	34	2	36.9	76.7	16.8	41.9	90	SJE16-2069-n-n-n-2475-003	(ESMentorxLenka)I5		2021-04-28	159	0.834437	0.421875
MOS	12	41	2	21.4	77.4	16.6	42.2	95	SJE13-047-n-n-p-001-210-n	((PrimusxSultana)I6xProtibus)I6		2021-04-28	159	0.321192	0.46875
MOS	12	14	2	29.5	79	16.3	43.8	105	SJE17-2708-n-n-n-4754-015	(LenkaxEWE_20)I5		2021-04-28	157	0.589404	0.71875
MOS	12	8	2	39.5	76.4	16.4	42.1	95	SJE17-2718-n-n-n-6093-034	(ESMentorxEWE_20)I5		2021-04-28	157	0.92053	0.453125
MOS	12	11	2	17.2	76.7	17.1	40.4	90	SJE17-2708-n-n-n-4745-006	(LenkaxEWE_20)I5		2021-04-28	161	0.182119	0.1875
MOS	13	3	2	26.4	79.8	16.6	43.3	95	Lenka	Lenka		2021-04-28	157	0.486755	0.640625
MOS	13	48	2	36.6	78.3	16.6	42.5	95	Achillea	Achillea		2021-04-28	157	0.824503	0.515625
MOS	13	18	2	30.3	79.4	15.8	44.4	115	SJE16-2004-n-n-n-0121-001	(LenkaxSigalia)I5		2021-04-28	157	0.615894	0.8125
MOS	13	9	2	24.5	79.2	16.1	43.5	90	SJE17-2708-n-n-n-4740-001	(LenkaxEWE_20)I5		2021-04-28	155	0.423841	0.671875
MOS	13	50	2	27.4	75.7	15.6	43.7	85	Solena	Solena		2021-04-28	161	0.519868	0.703125
MOS	14	5	2	28.2	80.3	16	44.5	80	SJE17-2708-n-n-n-4867-008	(LenkaxEWE_20)I5		2021-04-28	154	0.546358	0.828125
MOS	14	49	2	36.2	81.4	16.9	41.4	80	Wapiti	Wapiti		2021-04-28	156	0.811258	0.34375
MOS	14	7	2	38.7	80	16.1	43.4	95	SJE17-2716-n-n-n-5820-001	(ESMentorx(ProtinaxAveline)I8)I5		2021-04-28	156	0.89404	0.65625
MOS	14	25	2	32.7	75.8	15.5	44.2	85	SJE17-2718-n-n-n-6060-001	(ESMentorxEWE_20)I5		2021-04-28	159	0.695364	0.78125
MOS	14	45	2	36.2	81.9	17	41.1	85	Nessie PZO	Nessie PZO		2021-04-28	151	0.811258	0.296875
MOS	15	20	2	35.5	77.8	16.6	41.3	90	SJE16-2002-n-n-n-0003-003	(LenkaxTaifun3)I5		2021-04-28	157	0.788079	0.328125
MOS	15	15	2	29.4	79.7	16.4	43	85	SJE17-2708-n-n-n-4862-003	(LenkaxEWE_20)I5		2021-04-28	153	0.586093	0.59375
MOS	15	13	2	27.7	78	15.7	44.7	75	SJE17-2708-n-n-n-4750-011	(LenkaxEWE_20)I5		2021-04-28	157	0.529801	0.859375
MOS	15	28	2	34.2	77.5	15.7	43.3	95	SJE17-2718-n-n-n-6083-024	(ESMentorxEWE_20)I5		2021-04-28	157	0.745033	0.640625
MOS	15	23	2	33.4	79.6	16.7	41.5	90	SJE16-2002-n-n-n-0017-017	(LenkaxTaifun3)I5		2021-04-28	155	0.718543	0.359375
MOS	16	39	2	19.5	78.6	16.4	42.5	75	SJE13-047-n-n-p-001-111-n-n	((PrimusxSultana)I6xProtibus)I7		2021-04-28	156	0.258278	0.515625
MOS	16	35	2	41.9	79.5	16.3	43	95	SJE16-2069-n-n-n-2476-004	(ESMentorxLenka)I5		2021-04-28	159	1	0.59375
MOS	16	42	2	36.2	79.9	15.5	45.3	90	SJE17-2718-n-n-n-6100-041	(ESMentorxEWE_20)I5		2021-04-28	156	0.811258	0.953125
MOS	16	26	2	31.9	75	15.8	43	95	SJE17-2718-n-n-n-6061-002	(ESMentorxEWE_20)I5		2021-04-28	159	0.668874	0.59375
MOS	16	46	2	29.9	81.8	17.1	41.4	90	Magnolia PZO	Magnolia PZO		2021-04-28	150	0.602649	0.34375
MOS	17	43	2	35.5	80.5	17.1	41.3	80	SJE17-2723-n-n-n-6483-003	(AmadeaxEWE_20)I5		2021-04-28	154	0.788079	0.328125
MOS	17	19	2	31.3	79.4	16	43.7	90	SJE16-2002-n-n-n-0002-002	(LenkaxTaifun3)I5		2021-04-28	155	0.649007	0.703125
MOS	17	40	2	22.8	77.4	15.9	43.4	85	SJE13-047-n-n-p-001-121-n	((PrimusxSultana)I6xProtibus)I6		2021-04-28	157	0.36755	0.65625
MOS	17	21	2	33.6	80.6	16.2	43.9	90	SJE16-2002-n-n-n-0004-004	(LenkaxTaifun3)I5		2021-04-28	156	0.725166	0.734375
MOS	17	36	2	28.6	78.7	16	43.8	80	SJE17-2713-n-n-n-5340-001	(ESCommanderxEWE_20)I5		2021-04-28	155	0.559603	0.71875
MOS	18	1	2	31.2	79.5	16.6	42.2	95	Tofina	Tofina (=Taifun3)		2021-04-28	153	0.645695	0.46875
MOS	18	37	2	34.5	75.7	15.3	44.9	90	SJE17-2713-n-n-n-5464-005	(ESCommanderxEWE_20)I5		2021-04-28	159	0.754967	0.890625
MOS	18	22	2	27.1	78.3	16.7	41.9	75	SJE16-2002-n-n-n-0009-009	(LenkaxTaifun3)I5		2021-04-28	157	0.509934	0.421875
MOS	18	24	2	36.4	80.6	16.1	44	70	SJE17-2723-n-n-n-6486-006	(AmadeaxEWE_20)I5		2021-04-28	150	0.817881	0.75
MOS	18	4	2	15	77.9	15.8	44.5	90	Simocine SZS	Simocine SZS		2021-04-28	155	0.109272	0.828125
MOS	19	33	2	36.4	78.4	15.9	44.4	95	SJE17-2716-n-n-n-5821-002	(ESMentorx(ProtinaxAveline)I8)I5		2021-04-28	154	0.817881	0.8125
MOS	19	16	2	21.1	77.3	15.8	44.8	100	SJE17-2708-n-n-n-4871-012	(LenkaxEWE_20)I5		2021-04-28	159	0.311258	0.875
MOS	19	29	2	32.8	72.4	15.6	43	90	SJE17-2718-n-n-n-6084-025	(ESMentorxEWE_20)I5		2021-04-28	161	0.698675	0.59375
MOS	19	44	2	17.9	72.6	16.4	40.4	70	Smaragd	Smaragd		2021-04-28	161	0.205298	0.1875
MOS	19	12	2	34.6	79.2	15.9	44.7	85	SJE17-2708-n-n-n-4749-010	(LenkaxEWE_20)I5		2021-04-28	154	0.758278	0.859375
MOS	20	30	2	35.9	79.2	16.1	44.2	85	SJE17-2718-n-n-n-6091-032	(ESMentorxEWE_20)I5		2021-04-28	155	0.801325	0.78125
MOS	20	2	2	32.9	79.6	16.8	40.8	85	Merlin	Merlin		2021-04-28	149	0.701987	0.25
MOS	20	32	2	37.3	74.8	16.4	41.4	100	SJE17-2718-n-n-n-6098-039	(ESMentorxEWE_20)I5		2021-04-28	159	0.847682	0.34375
MOS	20	38	2	21.8	76	15.5	44.7	90	SJE13-047-n-n-p-001-110-n	((PrimusxSultana)I6xProtibus)I7		2021-04-28	159	0.334437	0.859375
MOS	20	10	2	25.3	79.1	15.5	45.6	75	SJE17-2708-n-n-n-4743-004	(LenkaxEWE_20)I5		2021-04-28	154	0.450331	1
LDH	1	43	1					90	SJE17-2723-n-n-n-6483-003	(AmadeaxEWE_20)I5		2021-04-23	158
LDH	1	32	1	36.1	77.2	15.8	40.7	100	SJE17-2718-n-n-n-6098-039	(ESMentorxEWE_20)I5		2021-04-23	162	0.671429	0.273973
LDH	1	46	1	28.9	80.9	16.8	40.1	95	Magnolia PZO	Magnolia PZO		2021-04-23	150	0.414286	0.191781
LDH	1	25	1	37.1	79.6	15.9	42.5	90	SJE17-2718-n-n-n-6060-001	(ESMentorxEWE_20)I5		2021-04-23	160	0.707143	0.520548
LDH	1	31	1	29.7	79.9	16.1	42.2	95	SJE17-2718-n-n-n-6096-037	(ESMentorxEWE_20)I5		2021-04-23	160	0.442857	0.479452
LDH	2	5	1	32.8	81.3	16.3	42.4	100	SJE17-2708-n-n-n-4867-008	(LenkaxEWE_20)I5		2021-04-23	151	0.553571	0.506849
LDH	2	41	1	22.1	78.8	15.8	42.1	115	SJE13-047-n-n-p-001-210-n	((PrimusxSultana)I6xProtibus)I6		2021-04-23	162	0.171429	0.465753
LDH	2	20	1	32.1	80.3	16.3	41	110	SJE16-2002-n-n-n-0003-003	(LenkaxTaifun3)I5		2021-04-23	160	0.528571	0.315068
LDH	2	16	1	27.9	80.9	15.9	43.2	113	SJE17-2708-n-n-n-4871-012	(LenkaxEWE_20)I5		2021-04-23	160	0.378571	0.616438
LDH	2	27	1	36.8	74.7	15.2	42	105	SJE17-2718-n-n-n-6069-010	(ESMentorxEWE_20)I5		2021-04-23	162	0.696429	0.452055
LDH	3	45	1	34.8	82.6	16.5	41.2	95	Nessie PZO	Nessie PZO		2021-04-23	148	0.625	0.342466
LDH	3	17	1	28.2	80.8	16.1	42.9	122	SJE16-2020-n-n-n-1088-001	(Lenkax(SilviaxEWE_0016)I1)I5		2021-04-23	156	0.389286	0.575342
LDH	3	11	1	31.7	81.2	15.9	43.4	125	SJE17-2708-n-n-n-4745-006	(LenkaxEWE_20)I5		2021-04-23	158	0.514286	0.643836
LDH	3	10	1	29.2	80.5	16	43.5	110	SJE17-2708-n-n-n-4743-004	(LenkaxEWE_20)I5		2021-04-23	155	0.425	0.657534
LDH	3	39	1	18.6	80.7	16.4	42.1	90	SJE13-047-n-n-p-001-111-n-n	((PrimusxSultana)I6xProtibus)I7		2021-04-23	158	0.0464286	0.465753
LDH	4	28	1	32.3	78.7	15.4	43.8	105	SJE17-2718-n-n-n-6083-024	(ESMentorxEWE_20)I5		2021-04-23	162	0.535714	0.69863
LDH	4	1	1	27.9	79.9	16.2	42.5	110	Tofina	Tofina (=Taifun3)		2021-04-23	160	0.378571	0.520548
LDH	4	18	1	30.4	81.2	15.3	44.5	115	SJE16-2004-n-n-n-0121-001	(LenkaxSigalia)I5		2021-04-23	159	0.467857	0.794521
LDH	4	29	1	36.4	81.1	15.3	44.1	105	SJE17-2718-n-n-n-6084-025	(ESMentorxEWE_20)I5		2021-04-23	162	0.682143	0.739726
LDH	4	34	1	40.6	80.8	16.5	40.8	95	SJE16-2069-n-n-n-2475-003	(ESMentorxLenka)I5		2021-04-23	156	0.832143	0.287671
LDH	5	47	1	30.6	80.6	17.2	38.7	90	Adessa	Adessa		2021-04-23	148	0.475	0
LDH	5	3	1	26.8	81.2	16.4	42.1	105	Lenka	Lenka		2021-04-23	160	0.339286	0.465753
LDH	5	35	1	37.3	81.8	16.5	41.2	95	SJE16-2069-n-n-n-2476-004	(ESMentorxLenka)I5		2021-04-23	157	0.714286	0.342466
LDH	5	36	1	37	80.4	16	42.3	95	SJE17-2713-n-n-n-5340-001	(ESCommanderxEWE_20)I5		2021-04-23	158	0.703571	0.493151
LDH	5	2	1	41.5	81.3	16.8	39.7	95	Merlin	Merlin		2021-04-23	148	0.864286	0.136986
LDH	6	15	1	35.9	80.9	16	42.7	110	SJE17-2708-n-n-n-4862-003	(LenkaxEWE_20)I5		2021-04-23	154	0.664286	0.547945
LDH	6	14	1	41.9	78.6	15.6	43.2	130	SJE17-2708-n-n-n-4754-015	(LenkaxEWE_20)I5		2021-04-23	157	0.878571	0.616438
LDH	6	37	1	36.9	81.8	15.7	44	105	SJE17-2713-n-n-n-5464-005	(ESCommanderxEWE_20)I5		2021-04-23	156	0.7	0.726027
LDH	6	33	1	33.7	82.2	16	43.1	105	SJE17-2716-n-n-n-5821-002	(ESMentorx(ProtinaxAveline)I8)I5		2021-04-23	155	0.585714	0.60274
LDH	6	7	1	37.2	82.5	16.4	41.7	105	SJE17-2716-n-n-n-5820-001	(ESMentorx(ProtinaxAveline)I8)I5		2021-04-23	154	0.710714	0.410959
LDH	7	30	1	38.5	81.4	16	43.1	90	SJE17-2718-n-n-n-6091-032	(ESMentorxEWE_20)I5		2021-04-23	154	0.757143	0.60274
LDH	7	4	1	28.3	80.6	15.6	44.1	110	Simocine SZS	Simocine SZS		2021-04-23	154	0.392857	0.739726
LDH	7	50	1	23.5	80.4	14.7	46	95	Solena	Solena		2021-04-23	160	0.221429	1
LDH	7	23	1	33.2	81.1	16.5	41.3	105	SJE16-2002-n-n-n-0017-017	(LenkaxTaifun3)I5		2021-04-23	157	0.567857	0.356164
LDH	7	21	1	34.7	80.5	16	43.3	110	SJE16-2002-n-n-n-0004-004	(LenkaxTaifun3)I5		2021-04-23	156	0.621429	0.630137
LDH	8	13	1	33.9	80.7	16	43.5	110	SJE17-2708-n-n-n-4750-011	(LenkaxEWE_20)I5		2021-04-23	156	0.592857	0.657534
LDH	8	24	1	32.6	81.7	15.7	44.5	90	SJE17-2723-n-n-n-6486-006	(AmadeaxEWE_20)I5		2021-04-23	155	0.546429	0.794521
LDH	8	48	1	36.3	82.1	16.2	42.6	95	Achillea	Achillea		2021-04-23	152	0.678571	0.534247
LDH	8	19	1	32.3	80.8	16.2	42.7	120	SJE16-2002-n-n-n-0002-002	(LenkaxTaifun3)I5		2021-04-23	158	0.535714	0.547945
LDH	8	12	1	36.5	81.2	15.8	43.9	115	SJE17-2708-n-n-n-4749-010	(LenkaxEWE_20)I5		2021-04-23	156	0.685714	0.712329
LDH	9	40	1	21.7	79.1	14.8	45	105	SJE13-047-n-n-p-001-121-n	((PrimusxSultana)I6xProtibus)I6		2021-04-23	158	0.157143	0.863014
LDH	9	38	1	23	80.7	15.4	44	90	SJE13-047-n-n-p-001-110-n	((PrimusxSultana)I6xProtibus)I7		2021-04-23	162	0.203571	0.726027
LDH	9	42	1	33.3	82.1	15.8	43.2	90	SJE17-2718-n-n-n-6100-041	(ESMentorxEWE_20)I5		2021-04-23	156	0.571429	0.616438
LDH	9	9	1	31.8	81.5	16.2	42.3	90	SJE17-2708-n-n-n-4740-001	(LenkaxEWE_20)I5		2021-04-23	154	0.517857	0.493151
LDH	9	22	1	37.8	81.1	16.6	40.5	100	SJE16-2002-n-n-n-0009-009	(LenkaxTaifun3)I5		2021-04-23	155	0.732143	0.246575
LDH	10	49	1	34.9	82.4	16.3	41.3	115	Wapiti	Wapiti		2021-04-23	150	0.628571	0.356164
LDH	10	8	1	40.2	78.3	15.4	42.7	95	SJE17-2718-n-n-n-6093-034	(ESMentorxEWE_20)I5		2021-04-23	163	0.817857	0.547945
LDH	10	44	1	28.1	77.8	15.8	40.6	75	Smaragd	Smaragd		2021-04-23	165	0.385714	0.260274
LDH	10	26	1	37.4	80.1	15.8	41.8	90	SJE17-2718-n-n-n-6061-002	(ESMentorxEWE_20)I5		2021-04-23	160	0.717857	0.424658
LDH	10	6	1					80	SJE15-418-02-03-n-102-n	(EWE_0013xEWE_0004)I5		2021-04-23	158
LDH	11	38	2	19.3	78.2	14.9	45.1	90	SJE13-047-n-n-p-001-110-n	((PrimusxSultana)I6xProtibus)I7		2021-04-23	162	0.0714286	0.876712
LDH	11	2	2	26	81	16.2	41.2	85	Merlin	Merlin		2021-04-23	147	0.310714	0.342466
LDH	11	32	2	36.9	79.8	16	41.4	110	SJE17-2718-n-n-n-6098-039	(ESMentorxEWE_20)I5		2021-04-23	161	0.7	0.369863
LDH	11	30	2	31.9	80.4	15.4	43.8	105	SJE17-2718-n-n-n-6091-032	(ESMentorxEWE_20)I5		2021-04-23	156	0.521429	0.69863
LDH	11	10	2	31.2	81	16.1	42.3	105	SJE17-2708-n-n-n-4743-004	(LenkaxEWE_20)I5		2021-04-23	155	0.496429	0.493151
LDH	12	23	2	31	80.3	16.6	41.1	105	SJE16-2002-n-n-n-0017-017	(LenkaxTaifun3)I5		2021-04-23	158	0.489286	0.328767
LDH	12	28	2	34.5	81.8	16	41.9	100	SJE17-2718-n-n-n-6083-024	(ESMentorxEWE_20)I5		2021-04-23	158	0.614286	0.438356
LDH	12	20	2	34.8	79.4	16.2	40.9	105	SJE16-2002-n-n-n-0003-003	(LenkaxTaifun3)I5		2021-04-23	161	0.625	0.30137
LDH	12	13	2	33	81.7	15.9	42.5	105	SJE17-2708-n-n-n-4750-011	(LenkaxEWE_20)I5		2021-04-23	158	0.560714	0.520548
LDH	12	15	2	34.4	81.1	16	43.1	105	SJE17-2708-n-n-n-4862-003	(LenkaxEWE_20)I5		2021-04-23	152	0.610714	0.60274
LDH	13	24	2	35	81.9	15.8	44	100	SJE17-2723-n-n-n-6486-006	(AmadeaxEWE_20)I5		2021-04-23	153	0.632143	0.726027
LDH	13	4	2	30.2	81.4	16.4	42	105	Simocine SZS	Simocine SZS		2021-04-23	150	0.460714	0.452055
LDH	13	37	2	41.2	82.2	15.6	44.7	100	SJE17-2713-n-n-n-5464-005	(ESCommanderxEWE_20)I5		2021-04-23	157	0.853571	0.821918
LDH	13	22	2	35.6	80.9	16.5	41.3	100	SJE16-2002-n-n-n-0009-009	(LenkaxTaifun3)I5		2021-04-23	158	0.653571	0.356164
LDH	13	1	2	31.8	80.5	16.2	42.4	110	Tofina	Tofina (=Taifun3)		2021-04-23	157	0.517857	0.506849
LDH	14	47	2	31.2	80.7	16.8	40.4	100	Adessa	Adessa		2021-04-23	147	0.496429	0.232877
LDH	14	31	2	37.1	81.4	15.8	43.8	80	SJE17-2718-n-n-n-6096-037	(ESMentorxEWE_20)I5		2021-04-23	159	0.707143	0.69863
LDH	14	6	2	32.6	82.3	16	43	90	SJE15-418-02-03-n-102-n	(EWE_0013xEWE_0004)I5		2021-04-23	149	0.546429	0.589041
LDH	14	27	2	41.1	78.8	15.9	41.5	85	SJE17-2718-n-n-n-6069-010	(ESMentorxEWE_20)I5		2021-04-23	165	0.85	0.383562
LDH	14	17	2	25	81.6	16.3	42.2	125	SJE16-2020-n-n-n-1088-001	(Lenkax(SilviaxEWE_0016)I1)I5		2021-04-23	157	0.275	0.479452
LDH	15	36	2	30.9	80.8	15.9	42.7	105	SJE17-2713-n-n-n-5340-001	(ESCommanderxEWE_20)I5		2021-04-23	158	0.485714	0.547945
LDH	15	43	2	39.2	82.2	16.7	41.3	95	SJE17-2723-n-n-n-6483-003	(AmadeaxEWE_20)I5		2021-04-23	157	0.782143	0.356164
LDH	15	19	2	30.6	81	16.3	41.6	105	SJE16-2002-n-n-n-0002-002	(LenkaxTaifun3)I5		2021-04-23	158	0.475	0.39726
LDH	15	21	2	45.3	75.4	15.8	42	90	SJE16-2002-n-n-n-0004-004	(LenkaxTaifun3)I5		2021-04-23	159	1	0.452055
LDH	15	40	2	31.4	81.1	16.1	41.9	80	SJE13-047-n-n-p-001-121-n	((PrimusxSultana)I6xProtibus)I6		2021-04-23	159	0.503571	0.438356
LDH	16	7	2	42.4	82.6	16.2	41.4	105	SJE17-2716-n-n-n-5820-001	(ESMentorx(ProtinaxAveline)I8)I5		2021-04-23	154	0.896429	0.369863
LDH	16	25	2	41.5	82.6	16.2	42.7	100	SJE17-2718-n-n-n-6060-001	(ESMentorxEWE_20)I5		2021-04-23	156	0.864286	0.547945
LDH	16	49	2	35.9	83.6	17	39.8	95	Wapiti	Wapiti		2021-04-23	147	0.664286	0.150685
LDH	16	45	2	36.4	82.7	17.2	39.6	95	Nessie PZO	Nessie PZO		2021-04-23	147	0.682143	0.123288
LDH	16	5	2	37.5	82	16.5	42.4	95	SJE17-2708-n-n-n-4867-008	(LenkaxEWE_20)I5		2021-04-23	150	0.721429	0.506849
LDH	17	12	2	34.4	81.8	16.3	42.4	90	SJE17-2708-n-n-n-4749-010	(LenkaxEWE_20)I5		2021-04-23	154	0.610714	0.506849
LDH	17	29	2	42.4	81.9	15.7	43.8	100	SJE17-2718-n-n-n-6084-025	(ESMentorxEWE_20)I5		2021-04-23	161	0.896429	0.69863
LDH	17	44	2	24.7	77.3	15.9	41.2	110	Smaragd	Smaragd		2021-04-23	165	0.264286	0.342466
LDH	17	33	2	33.9	80.9	15.9	43.2	90	SJE17-2716-n-n-n-5821-002	(ESMentorx(ProtinaxAveline)I8)I5		2021-04-23	156	0.592857	0.616438
LDH	17	16	2	27.5	80.2	15.9	43.7	105	SJE17-2708-n-n-n-4871-012	(LenkaxEWE_20)I5		2021-04-23	157	0.364286	0.684932
LDH	18	50	2	27.9	81	15.7	43	105	Solena	Solena		2021-04-23	158	0.378571	0.589041
LDH	18	18	2	36.1	81.7	16	43.2	115	SJE16-2004-n-n-n-0121-001	(LenkaxSigalia)I5		2021-04-23	157	0.671429	0.616438
LDH	18	9	2	29.8	81.3	16.2	42.9	100	SJE17-2708-n-n-n-4740-001	(LenkaxEWE_20)I5		2021-04-23	156	0.446429	0.575342
LDH	18	3	2	29.3	81.7	16.1	43.3	100	Lenka	Lenka		2021-04-23	158	0.428571	0.630137
LDH	18	48	2	37.7	82.5	16.5	42	95	Achillea	Achillea		2021-04-23	152	0.728571	0.452055
LDH	19	34	2	33	81.5	16.4	40.7	90	SJE16-2069-n-n-n-2475-003	(ESMentorxLenka)I5		2021-04-23	159	0.560714	0.273973
LDH	19	11	2	32.3	80.9	15.6	43.3	110	SJE17-2708-n-n-n-4745-006	(LenkaxEWE_20)I5		2021-04-23	159	0.535714	0.630137
LDH	19	8	2	37	79.6	15.9	41.8	100	SJE17-2718-n-n-n-6093-034	(ESMentorxEWE_20)I5		2021-04-23	162	0.703571	0.424658
LDH	19	14	2	30.3	80.6	15.5	43.2	120	SJE17-2708-n-n-n-4754-015	(LenkaxEWE_20)I5		2021-04-23	160	0.464286	0.616438
LDH	19	41	2	20.3	77.3	15.4	42.3	115	SJE13-047-n-n-p-001-210-n	((PrimusxSultana)I6xProtibus)I6		2021-04-23	162	0.107143	0.493151
LDH	20	42	2	35.1	81.9	15.8	43.9	100	SJE17-2718-n-n-n-6100-041	(ESMentorxEWE_20)I5		2021-04-23	156	0.635714	0.712329
LDH	20	35	2	33.2	80.2	15.8	42.6	90	SJE16-2069-n-n-n-2476-004	(ESMentorxLenka)I5		2021-04-23	158	0.567857	0.534247
LDH	20	26	2	36.2	81.6	15.9	42.4	90	SJE17-2718-n-n-n-6061-002	(ESMentorxEWE_20)I5		2021-04-23	157	0.675	0.506849
LDH	20	39	2	17.3	78.6	16	41.4	100	SJE13-047-n-n-p-001-111-n-n	((PrimusxSultana)I6xProtibus)I7		2021-04-23	160	0	0.369863
LDH	20	46	2	30.2	81	16.8	39.5	90	Magnolia PZO	Magnolia PZO		2021-04-23	150	0.460714	0.109589
