# Supplementary material for: Do We Need to Breed for Regional Adaptation in Soybean?—Evaluation of Genotype-by-Location Interaction and Trait Stability of Soybean in Germany
Source: Plants (Basel). 2023 Feb 8;12(4):756. doi: 10.3390/plants12040756 (PMC9959684; doi:10.3390/plants12040756)
Supplement: Supplementary file 1 [file plants-12-00756-s001.zip › Data_Information_Doettinger_et_al.txt]

Additional information regarding the data file

Block: Block within Replication within Location
Genotype_ID: ID of the genotype(e.g., ID 1 corresponds to G1 in the article)
Rep: Replication within Location
Seed_Yield: Seed yield (SY) in dt/ha
Kernel_Dry_Matter: Kernel dry matter (KDM) in percent
Oil_Content: Oil content (OC) in percent
Protein_Content: Protein content (PC) in percent
Plant_Height: Plant height (PH) in cm
Maturity_Duration: Time between sowing and maturity in days
Seed_Yield_scaled: Seed yield scaled as described in materials & methods
Protein_Content_scaled: Protein content as described in materials & methods
